# Supplementary material for: Features of patients who developed hepatocellular carcinoma after direct-acting antiviral treatment for hepatitis C Virus
Source: PLoS One. 2022 Jan 12;17(1):e0262267. doi: 10.1371/journal.pone.0262267 (PMC8754290; doi:10.1371/journal.pone.0262267)
Supplement: S1 File — All patients’ data sets were included in the following file. (XLSX) [file pone.0262267.s001.xlsx]

## Sheet: Sheet1
case	Sex	age	BMI	Cirrhosis	prior DAA therapy	DM	genotype	DAA	HCVRNA	Platelet	Tbil	AST	ALT	GGT	hyaluronic acid	Albumin	EOT-Alb	AFP	EOT-AFP	Fib-4 index	DCP	EOT-ALT WNL	HCC development	observation period	end point	age at endpoint	HCCAFP	HCCDCP	HCCT-bil	HCCAlb	HCCAST	HCCALT	HCCPlatelet	Tumor size	nodule number	vascularity
1	F	65	18.4	1	1	0	1	2	6.1	5.4	1.6	51	38	24	435	3.6	3.4	9.4	6.3	9.96	16	0	1	58.7	14.2	66.41	15.7	26	2.2	4.3	39	25	7.5	1.5	1	hyper
2	M	77	21.1	0	0	0	1	1	2.8	14.9	0.8	34	17	39		4	3.6	1.8	1.3	4.26	12	1	0	33.6	33.6	80.26
3	F	64	18.8	0	0	0	1	2	6.1	21	1.4	44	42	51	55	4.6	4.3	9.4	8.1	2.07		0	0	62.4	62.4	68.83
4	F	64	24.1	0	0	1	1	2	6.8	21	0.6	40	38	52	35	4	3.6	12.5	5.1	1.98	17	0	0	60.2	60.2	69.25
5	F	60	22.9	0	0	0	1	2	6.2	10.4	1.2	23	21	15	22	4.5	4.2	1.2	1.3	2.9		1	0	39.4	39.4	63.52
6	M	72	22.4	0	0	0	1	2	5.8	19.6	0.7	28	30	16	36	4.2	4.3	4.2	3.9	1.88	20	0	0	54.4	54.4	76.76
7	M	67	23.2	0	0	0	1	2	7.1	16.7	0.7	33	30	49	89	4.5	4.4	3.5	2.4	2.42	23	0	0	61.7	61.7	71.85
8	M	79		0	0	0	1	1	6.4	15.6	1.1	110	127	66	433	3.6	4	47.3	5.8	4.94		0	0	22.8	22.8	81.36
9	F	70	23.6	0	1	0	1	2	5.5	13.4	0.6	36	34	15	80	4.6	4.4	2.6	2.2	3.23		0	0	49.7	49.7	74.38
10	M	54	23.2	0	0	0	1	2	7.7	16	0.8	42	51	78	106	5.1	4.5	4.7	4.5	1.98		0	0	61.4	61.4	58.85
11	F	61		1	0	0	1	2	5.3	9.7	1.1	60	44	33	152	3.3	3.7	5.1	6.4	5.69	11	0	0	59.8	59.8	66.22
12	F	50	24.4	1	0	0	1	1	5.8	3.9	0.9	66	70	74	126	3.6	4	5.3	3.1	10.11	18	0	0	69.3	69.3	55.7
13	F	59	25.1	1	0	0	1	1	7.5	7.5	0.6	35	24	59	452	3.8		36.1	4.6	5.62	18	0	0	8.5	8.5	60.13
14	F	64	22.9	0	0	0	1	2	5.1	16.7	0.6	30	24	16	49	4.6	4.4	3.4	3.1	2.35		0	0	56.9	56.9	68.97
15	M	61	19.8	0	0	1	1	1	5.7	11.6	0.5	25	17	16	513	4.1	4	1.3	1.3	3.19		0	0	67.7	67.7	67.1
16	F	75	26.6	1	0	1	1	1	6	12	0.6	44	35	45	368	4.1	4.1	4.6	4.2	4.65	23	1	0	67.2	67.2	81.06
17	F	74		0	0	0	1	1	5.4	19.3	0.5	41	36	23	101	4.7	4.6	2.3	1.6	2.62	20	0	0	40.7	40.7	77.83
18	F	57		0	0	1	1	2	6.6	19.7	1.2	31	35	16	52	4.3	3.8	3.2	1.9	1.52	13	0	0	55	55	61.82
19	F	69	22.7	1	0	0	1	1	6.5	9.6	1.1	52	45	16	60	4.6	4.8	1	0.8	5.57		0	0	64.7	64.7	74.81
20	M	59	21.1	1	0	1	1	1	5.9	5.9	1.2	89	119	68	539	3.6	4.2	29.9	8.3	8.16		0	0	4.8	4.8	59.86
21	F	61		1	0	0	1	1	6	7.9	1.2	49	43	67	276	3.9	4	30.4	14.9	5.77	16	1	0	66	66	66.96
22	F	76	21.7	0	0	0	1	2	6.6	16.4	0.8	45	41	19	34	4.7	4.3	1.1	0.8	3.26	14	0	0	59.4	59.4	81.18
23	M	85	23	0	0	0	1	2	7	21	1.2	49	58	17	36	4.6	4.1	1.4	1.4	2.6	13	0	0	60.1	60.1	89.73
24	M	78		0	0	0	1	1	5.1	12.8	1	48	35	23	271	3.7	3.9	4.7	4.8	4.94		0	0	62.8	62.8	83.69
25	M	61		1	0	0	1	1	6.4	13.6	0.6	34	28	39	93	3.8	4.1	7.3	6.1	2.88		1	1	69	55.6	66.09	4	17	0.6	4.2	35	27	19.5	1	1	unknown
26	F	65		0	0	0	1	1	5.8	25.7	0.6	19	16	14	47	4.3	4.2	7	7.7	1.2		1	0	57.8	57.8	70.28
27	F	55	25.7	0	0	0	1	1	5.8	21.3	0.6	98	97	71	157	3.9	4	19.6	6.6	2.57	15	1	0	67.3	67.3	61.07
28	F	77	24.2	0	0	0	1	1	5.6	13.7	0.8	30	28	17	48	4.5	4.3	7.1	6.3	3.19	12	1	0	74.6	74.6	83.08
29	F	68	27.5	1	0	0	1	1	4.9	5.3	1.9	35	22	27	429	3.5	3.5	6.6	4.8	9.57		0	0	69.1	69.1	74.22
30	F	73	21.5	0	0	0	1	1	5.8	21	0.8	42	48	12	88	3.8	3.9	2.7	2.1	2.11		1	0	31.3	31.3	76.07
31	F	71	21.7	0	0	0	1	1	6.4	16.5	0.5	25	15	13	66	4.2	4.1	1.3	2.7	2.78		1	0	67.3	67.3	76.59
32	M	74	20.4	0	0	0	1	1	6.3	18.2	1.2	112	86	87	67	4.1	4.2	5.6	4.8	4.91	4	0	0	29.7	29.7	76.99
33	F	65	25	0	0	0	1	1	6.2	20.2	0.7	39	22	47	73	4	4.1	2.5	2.1	2.68		0	0	62.4	62.4	70.73
34	F	68	18.6	0	0	0	1	1	7.2	12.4	1	91	122	16	57	4.1	4	4.6	3.8	4.52		0	0	68.1	68.1	74.18
35	M	62	25.1	0	0	1	1	1	7.1	11.2	1.4	68	85	62	124	3.9	4.1	11.9	7.8	4.08		0	0	68.1	68.1	68.18
36	F	64	21.6	1	0	0	1	2	6.8	8.6	1	46	43	25	75	3.9	4.2	9.2	7.5	5.22		0	0	50.1	50.1	68.4
37	M	76	23.8	1	0	0	1	1	7.3	8	1.6	105	90	33	449	3.6	3.8	216.5	57	10.51	24	1	0	67.4	67.4	82.08
38	M	72	21.3	0	0	0	1	1	5.8	12.8	0.9	40	15	66	166	3.9	3.9	5.1	3.1	5.81		1	0	56.5	56.5	77.16
39	M	60	27.8	1	0	1	1	1	7.1	6.4	1.6	284	354	65	370	3.5		39.2	4.6	14.15		0	0	66.1	66.1	65.97
40	F	67	19.8	1	0	0	1	1	6.8	6.4	0.7	104	79	20	277	3.8	3.9	8.6	6.8	12.25		0	0	67.4	67.4	73.12
41	F	61	20.6	1	0	0	1	1	6.9	7.9	1.1	41	37	18	137	4	4.1	5.2	6.2	5.2		0	1	65.6	45.1	65.26	1.8	24	0.7	3.9	22	14	7.7	1.5	1	hyper
42	F	75		0	0	0	1	1	5.1	16.7	1	51	44	24	63	4.5		3	1.6	3.45		0	0	63.9	63.9	80.79
43	F	60	23.5	0	0	0	1	1	5.8	10.5	1	112	119	81	229	3.6	4.1	27.8	9.7	5.87	24	0	0	28.5	28.5	62.83
44	F	57	21.1	0	0	0	1	1	7.1	19.3	0.8	71	51	78	36	4.3	4.4	5.2	4.6	2.94	25	0	0	69.3	69.3	63.23
45	F	54	19.7	1	0	0	1	1	5.8	6.2	1.9	135	148	224	334	3.8	3.7	155	25.8	9.67	15	1	1	44.8	37	57.56	9.6	18	1.9	4.1	52	50	6.2	1	1	hyper
46	F	81	22.3	0	0	0	1	2	5.9	11.6	0.7	35	26	16	370	4.3	4	2.5	1.5	4.79	15	0	0	60.5	60.5	85.75
47	F	34	23.5	0	0	0	1	1	6	11.4	0.9	27	33	43	9	4.4	4.4	3.3	2.1	1.4	22	0	0	64.1	64.1	39.8
48	M	74	21.3	1	0	0	1	2	5.2	5.2	0.7	83	91	30	151	4	4.3	8.7	4.5	12.38	18	0	0	63.1	63.1	79.48
49	F	64	22.6	0	0	0	1	1	5.8	12	0.9	73	67	49	167	4	4.7	8.6	2.5	4.76	10	0	0	45.7	45.7	68.27
50	F	60	21.1	1	0	0	1	1	7.2	9	0.7	50	50	33	49	4.3	4.4	3.1	4.8	4.71	12	1	0	74.3	74.3	66.38
51	F	73	19.1	0	0	0	1	1	6.4	16	0.7	42	28	17	65	4.2	4.1	2.3	1.9	3.62	16	1	0	68.4	68.4	78.64
52	M	61	19.8	0	0	0	1	2	5.6	14.1	0.7	137	138	85	143	4.3	4.2	19.6	6	5.05	23	0	0	58.4	58.4	66.1
53	M	58	28.3	0	0	0	1	2	6.2	22.5	0.7	30	24	34	38	4.7	4.6	7.8	7.4	1.58	25	0	0	58	58	63.07
54	F	73		1	0	0	1	1	6.3	7.5	1.7	42	35	74	1670	3.9	4.2	38.3	12.2	6.91	23	0	0	62.8	62.8	78.7
55	F	74		0	0	0	1	2	6.3	17.3	1.2	38	38	12	42	4	4.1	5.5	6.1	2.64		0	0	60.2	60.2	79.25
56	F	70	23.7	0	0	0	1	1	5.3	15.5	0.8	31	36	70	213	4.5	4.2	4.6	3.9	2.33		1	0	40.3	40.3	73.82
57	F	80		1	0	1	1	1	6.3	5.5	0.6	102	134	26	461	3.3	3.8	29.8	4.2	12.82	17	0	0	66.5	66.5	85.72
58	F	64	22	1	0	0	1	1	6	10.5	0.6	72	51	60	421	3.3	3.4	62.7	11.7	6.15	32	1	1	61.1	46.4	68.33	204.6	89	1.4	2.9	57	25	6.1	3.4	4	hyper
59	F	43	21.1	1	0	0	1	1	5	16.5	1.4	43	27	21	198	2.9	3.5	14.3	6.8	2.16		1	0	69.2	69.2	48.73
60	F	62	24.3	1	0	0	1	2	6.4	6.5	1	31	19	73	95	4	4.1	5	3.4	6.78	14	0	0	55.2	55.2	66.83
61	F	78	24.7	0	0	0	1	1	5.9	11.1	0.4	39	32	18	142	3.8	4.1	8	5	4.84	18	1	0	73.3	73.3	83.6
62	M	77	21.8	1	0	1	1	1	6.2	10.7	0.8	89	81	25	861	3.4	3.4	10	4	7.12	10	0	0	68.8	68.8	83.19
63	F	63	25	0	0	0	1	1	5.3	17.4	0.7	21	18	24	26	3.9	4	2	1.6	1.79	20	0	0	65.4	65.4	68.91
64	F	54	16.9	1	0	0	1	1	6.1	8.3	0.6	64	78	38	251	3.9	4.2	30	7	4.71	21	0	0	69.1	69.1	60.22
65	M	63	19.2	0	0	0	1	1	5.8	16.9	0.4	67	78	19	53	4.1	4.1	5.6	3.4	2.83	24	1	0	65.9	65.9	68.44
66	F	59	23.6	0	0	1	1	1	6.4	15.3	0.7	64	121	75	67	4.7	4	4.2	2.3	2.24	28	1	0	69.8	69.8	64.63
67	F	58	30.9	0	0	0	1	2	7	17.4	0.9	50	78	40	31	4.5	4.5	3.9		1.89	17	0	0	21.2	21.2	59.98
68	M	52	23.8	0	0	0	1	1	4.9	13.5	1	66	74	81	269	3.6	3.9	7.7	4.4	2.96	25	0	0	46.9	46.9	56.37
69	F	71	20.5	0	0	0	1	1	6.6	18.5	0.8	32	25	15	67	4.1	4.2	6.4		2.46		1	0	71.7	71.7	77.18
70	F	58	23.9	0	0	0	1	1	6	24.4	0.4	45	60	76	22	3.9	3.7	11.1	4.1	1.38	19	0	0	69.1	69.1	64.22
71	M	74	22.6	0	0	0	1	1	6.4	14.7	1.2	23	18	16	25	4	3.8	1.8	1.5	2.73	14	0	0	67.3	67.3	80.07
72	F	62	27.2	1	0	0	1	1	6.3	5.2	1.1	97	79	18	427	2.7	3.4	8.9	5.7	13.01	67	0	0	66.3	66.3	67.98
73	M	66		1	0	0	1	1	5.3	9.1	1	66	87	40	167	4.7	4.5	6.1	4.3	5.13	14	0	0	68.3	68.3	72.15
74	F	82	25.1	0	0	0	1	1	5.2	15.5	0.8	73	93	81	89	3.8	4	16.3	8.2	4	23	0	0	46.7	46.7	86.35
75	F	74	27.2	1	0	0	1	1	6.5	11	0.8	37	38	22	175	4	3.8	3.7	3.9	4.04	26	1	0	67.3	67.3	80.07
76	F	81	23.8	0	0	0	1	2	1.1	12.7	0.8	28	13	12	102	3.4	3.8	2	1.8	4.95	21	0	0	61.5	61.5	86.35
77	F	62		0	0	0	1	1	6.5	15.7	0.9	31	28	20	40	4.4	4.1	4.4	3.1	2.31	16	0	0	66.3	66.3	67.99
78	F	62	19.3	0	0	1	1	2	6.8	11.3	0.7	28	19	17	61	4.4	4.1	3.7	3.3	3.52	13	0	0	21.9	21.9	64.06
79	M	75	28.8	0	0	1	1	1	6.6	15.5	0.8	43	45	41	78	4.8	4.5	6	5.1	3.1	25	1	0	71.6	71.6	80.96
80	M	67		0	0	0	1	2	5.6	16.5	0.9	36	21	27	95	3.3	3.4	5.4	6	3.19	43	0	0	53.2	53.2	71.66
81	M	66		1	0	0	1	1	6.7	3.5	0.5	81	77	112	443	3.3	4.1	2.6	3.7	17.41		1	0	14.5	14.5	67.67
82	F	67		1	0	0	1	1	5	13.9	1	31	18	17	63	4.3	3.9	3.4	2.3	3.52		1	0	62.2	62.2	72.64
83	M	85	25.7	0	0	1	1	1	7.4	19.6	0.5	27	25	27	107	3.6	3.7	4.4	2.3	2.34	11	0	0	35.9	35.9	88.45
84	M	80	25.7	0	0	0	1	1	5.3	15.2	0.9	54	55	26	188	3.6	4	8.3	5	3.83	32	1	0	11.5	11.5	81.42
85	M	45	18	0	0	0	1	1	4.9	9.9	0.4	26	23	21	262	3.7	3.4	2.1		2.46	19	0	0	68.5	68.5	51.18
86	F	72	20.2	1	0	0	1	1	6.2	12	1.4	38	32	18	122	4.5	4.5	5.2	3.1	4.03		0	0	50.9	50.9	76.7
87	M	69	22.8	0	0	1	1	1	6	18.3	0.6	25	28	14	282	4.2	3.2	1.8	0.9	1.78	27	0	0	61.2	61.2	74.58
88	F	60	23.2	0	0	0	1	2	7.6	15.6	0.9	332	484	56	159	4.4	4.4	6.1	6.7	5.8	16	1	0	60.1	60.1	65.23
89	M	45	25.3	0	0	0	1	1	5.6	19.7	0.4	124	265	113	78	3.9	4.5	8	3	1.74	25	1	0	66	66	50.96
90	M	77	25.3	0	0	1	2	4	3.4	14.3	0.6	30	25	19	88			3.8		3.23	26	0	0	10	10	77.98
91	F	68		1	0	0	1	1	5.9	12.6	1.5	81	50	58	255	3.8	3.9	9	4.3	6.18	24	0	0	67.9	67.9	74.12
92	F	81	16.9	1	0	0	1	1	5.7	11.1	0.4	38	21	37	230	2.9	3.2	28.8	7	6.05	13	0	0	66.4	66.4	86.99
93	M	70	20.2	0	0	1	1	1	6.6	12.4	0.6	43	71	16	20	3.9	4.1	3	3	2.88	18	0	0	64.9	64.9	75.89
94	F	65	22.4	1	0	0	1	1	6.1	5.6	1	159	134	21	142	4.1	4	15.4	3.1	15.94	21	1	0	71.6	71.6	70.93
95	F	68	24.2	0	0	0	1	2	5.3	11.7	0.8	40	46	25	35	4.2	4.1	8.3	6.3	3.43	19	0	0	58.7	58.7	73.12
96	F	56	24.8	0	0	0	2	4	5.7	14.3	0.8	41	36	55	363	3.9	4.3	7.2		2.68	27	0	0	63.2	63.2	61.49
97	M	75	22	0	0	0	1	1	5.5	11.7	1.1	31	30	17	80	4.2		3.4	3.4	3.63	21	0	0	20.3	20.3	77.15
98	F	57	23.3	1	0	0	1	1	6.8	6.1	0.8	79	74	29	622	3	3.7	13	4.2	8.58	16	0	0	68.2	68.2	63.14
99	M	65	24	1	0	0	1	2	6	12.1	0.4	27	29	30	148	4.1	4.6	4.2	3	2.69		0	0	37.8	37.8	68.38
100	M	61	21.9	0	0	0	1	2	6.4	23.1	0.5	30	22	19	90	3.8	3.3	1.8	2	1.69		0	0	61.8	61.8	66.14
101	F	59	18.2	0	0	0	1	2	6.4	16.6	1.3	35	30	24	22	4.4	4.6	2	1.7	2.27	23	0	0	61	61	63.82
102	M	76		0	0	0	1	1	6.9	11.2	0.7	83	77	35	196	3.8	4.1	13.8	4.8	6.42	10	0	0	61.3	61.3	81.61
103	F	57		0	0	0	1	2	6.7	11.5	1	64	61	55	115	4.4	4.4	5.3	3.5	4.06		0	0	23.1	23.1	59.16
104	F	63	19	1	0	1	1	1	6	9.8	0.5	55	57	46	197	4	3.9	6.2	3.5	4.68		0	0	68	68	69.12
105	F	75	21.2	0	0	0	1	1	6.3	19.6	0.7	39	30	26	106	3.9	3.9	3.6	1.7	2.72	13	0	0	68.2	68.2	81.07
106	F	74	19.7	1	0	0	1	2	6.5	9	0.5	107	36	99	96	4.1	4.4	8.1	5.9	14.66	17	0	0	40.6	40.6	77.62
107	F	73	20	0	0	1	1	2	6.1	17.1	0.6	36	35	30	97	3.8	4.4	6	3	2.6	24	0	0	59.8	59.8	78.21
108	F	83	18.2	0	0	1	1	1	4.6	24.9	0.9	27	16	24	527			4.6	6.1	2.25		0	0	17.5	17.5	84.93
109	M	63		0	0	0	1	1	6.2	11.7	0.9	29	38	19	182	4.2	4.2	3.1	2.5	2.53	19	0	0	60.3	60.3	68.49
110	M	67	17.8	0	0	1	1	1	6.5	22.8	0.7	34	25	13	166	4		3.9		2		1	0	68.8	68.8	72.94
111	M	77	21	1	0	0	1	1	6.3	13.1	1	27	27	20	225			2.3	1.5	3.05	42	0	0	17.5	17.5	78.93
112	M	53	23.4	0	0	1	1	1	6.1	15	0.6	39	48	128	72	3.4	4	26.7	8.1	1.99	33	1	0	61	61	58.54
113	F	50	28.4	1	0	0	1	1	5.5	9.6	0.4	34	24	17	36	4.6	4.4	4.2	2.6	3.61	20	0	0	67.7	67.7	56.1
114	F	49	25.7	0	0	0	1	1	4.4	31.6	0.3	43	52	43	18	4.1	4.2	11.4	11.8	0.92	16	0	0	65.4	65.4	54.91
115	M	86		0	0	1	1	1	6.2	10.1	0.9	70	75	32	68	3.9	4.1	7.4	2.3	6.88	13	0	0	67.9	67.9	92.12
116	F	59		0	0	0	1	1	6.3	22.8	1	43	54	31	23	4.2	4.1	5.5	2.9	1.51	19	0	0	67.1	67.1	65.06
117	M	65	21.4	1	0	0	1	1	5.7	4.5	1.8	41	28	29	308	3.4	3.9	112.5	12.4	11.19	16	0	1	72	6.4	66	10.8	20	1.9	4	37	24	5.7	1	2	hypo
118	F	70	26.5	0	0	0	1	1	6.4	15.1	0.9	38	24	29	157	4.1	4.2	4	2.2	3.6	18	0	0	65.4	65.4	75.9
119	F	71	22.5	0	0	0	1	2	6.4	18.9	1.5	13	9	16	107	4.1	3.9	2.7	2.1	1.63	20	0	0	23.7	23.7	73.21
120	M	82	22.7	1	0	0	1	1	5.7	8.8	0.7	56	41	23	2010	3.8	4	7.6	4.9	8.15	17	0	0	63.3	63.3	87.73
121	F	82		1	0	0	1	1	5.1	11.2	0.8	48	37	24	570	3.7	3.8	23	19.9	5.78	28	1	1	64.6	8.5	83.17	20.2	31	0.8	4.2	40	31	12	2.8	1	hypo
122	F	78	20.4	1	0	0	1	1	6	8	0.4	71	69	49	507	3.6	4.1	33.2	5.4	8.33	10	0	0	49.2	49.2	82.57
123	F	66	24.6	1	0	0	1	1	5.8	11	1.3	75	70	36	525	3.9	4.3	52.6	13.1	5.38	14	0	0	48.7	48.7	70.51
124	F	85	23.4	0	0	0	1	1	6.4	18.8	0.4	27	17	14	166	4.1	4.3	2	2	2.96		0	0	47.7	47.7	89.44
125	M	59		1	0	0	1	1	6.3	10.4	0.7	96	125	138	184	3.9	3.9	14.6	6.4	4.87	22	0	1	17.4	8	60.2	4.6	22	0.9	4.1	34	26	12.2	2.3	1	hyper
126	F	63		1	0	0	1	1	4.8	8.2	0.9	62	75	51	116	3.8	4.5	17.7	20.2	5.5	16	0	1	74.3	7.6	64.09	2234.3	19	1.1	4.4	35	30	17.3	2.1	1	hyper
127	M	71		0	0	0	1	1	5	16.1	0.4	33	40	17	64	4.1	3.7	0.9	0.7	2.3	35	0	0	42.7	42.7	74.59
128	F	67		0	0	0	1	1	6.3	15.5	0.8	31	37	33	135	4.5	4	2.6	211.7	2.2	31	1	0	58.9	58.9	72.22
129	F	70		0	0	1	1	1	6.6	29.4	0.6	34	17	29	64	4.6	4.7	7.4	5.1	1.96	18	0	0	67.7	67.7	76.1
130	M	72	22.8	0	0	0	1	1	6	9.3	0.4	34	39	76	401	3.6	4.2	3	3	4.21	20	0	0	53.7	53.7	76.98
131	M	79		1	0	0	1	1	3.8	10.1	0.8	36	29	19	211	4.4	4.5	2.9	2.7	5.23	31	0	0	67.4	67.4	85.08
132	M	70		0	0	0	1	1	5.5	20	0.7	27	30	26	19	5.3		3.7	3.8	1.73	35	1	0	60.6	60.6	75.18
133	F	71		0	0	0	1	1	5.9	12.2	0.6	25	26	22	163	3.9	3.7	5.6	2.4	2.85	13	0	0	59.1	59.1	76.39
134	M	78	25.7	0	0	0	1	1	6.7	22.4	0.8	30	26	27	55			2.8	2.8	2.05	20	1	0	15.6	15.6	79.77
135	F	68		0	0	0	1	1	5.8	15.5	0.6	34	28	53	65	3.9	4.3	12.2	10.3	2.82	16	1	0	67.2	67.2	74.06
136	F	71	26.5	0	0	0	1	1	6.8	16	0.4	24	18	20	310	4.2	4.1	7	6	2.51	22	0	0	68.1	68.1	77.13
137	M	64	23.1	0	0	0	1	2	6.6	29.7	0.7	30	22	58	28	4	4.3	9.7	5.1	1.38	17	0	0	61.1	61.1	69.32
138	M	67	28.3	0	0	1	1	1	6.6	18.3	0.5	59	84	32	145	4.4	4.6	2.2	1.9	2.36		0	0	32.9	32.9	70.21
139	F	67	21.6	1	0	0	1	1	6.9	5.9	1	79	70	48	235	4.6	4.9	25.2	5.2	10.72	18	1	0	67.7	67.7	72.62
140	F	68	22	0	0	0	1	1	6.7	13.8	0.6	41	39	25	100	4	4	3	2	3.24	14	0	0	60.7	60.7	73.52
141	F	76	22.4	1	0	1	1	1	6.2	8.9	1.1	68	44	35	382	3.1	3.7	21	12	8.75		1	0	58.7	58.7	81.37
142	M	62	20.4	0	0	0	1	1	6.8	11.4	0.7	79	84	74	270	3.5	4.1	40.5	8	4.69	25	0	0	68	68	68.13
143	F	64	27.1	1	0	0	1	2	6.1	8	1	39	37	20	12	4	4.2	6	4	5.13	17	0	0	59.3	59.3	69.08
144	M	71	20.2	0	0	0	1	1	6.5	23.2	0.4	18	28	15	133	4.2	4.5	2	1.7	1.04	17	0	0	47.2	47.2	75.39
145	F	64	23.5	0	0	0	1	1	6.9	11	0.4	25	23	25	78			5.3	4	3.03	19	0	0	14.4	14.4	65.66
146	M	63	24.7	0	0	0	1	1	6.4	13.6	1.1	34	31	29	48	4.4	4.4	3.6	3	2.83	23	1	0	68.2	68.2	69.13
147	F	58	21.5	0	0	0	1	1	6.1	15.3	0.7	27	16	34	40	4.6	4.7	8.4	3	2.56	27	0	0	45.4	45.4	62.24
148	F	79	19	1	0	0	1	1	6.1	6.4	0.6	85	79	35	235	3.8	4.3	25.9	5.1	11.8	15	1	0	22.1	22.1	81.32
149	F	74	24.9	0	0	0	1	1	6.3	14.7	0.4	43	32	15	50	3.9	3.7	7.7	4.8	3.83	19	0	0	66.1	66.1	79.97
150	F	80	21.4	0	0	0	1	3	6.3	16.5	1	22	18	13	50	3.9	3.7	2.3	1.8	2.51	25	0	0	59.8	59.8	85.22
151	F	66	27.3	0	0	0	1	2	6.3	13.7	1.4	35	32	24	181	3.7	4	21	23	2.98	16	0	0	30.8	30.8	68.8
152	F	73	21.8	0	0	1	1	2	6.9	18.3	0.8	30	18	24	144	3.7	4	4	3	2.82	21	0	0	60.2	60.2	78.24
153	F	50	22.3	0	0	0	1	2	5.7	20.1	0.7	27	24	49	12	4.2	3.9	3.2	2.5	1.37	22	0	0	58.3	58.3	55.08
154	M	71	23.9	1	0	1	1	3	5.6	12.4	0.8	93	54	23	522	2.9	3.4	14	6.1	7.25	47	0	0	57.8	57.8	76.05
155	F	68	24.9	1	0	0	1	1	6.4	10.6	0.9	82	82	19	224	4	4.4	5.5	2.4	5.81	13	0	0	71.7	71.7	73.97
156	M	49	23.9	0	0	0	1	1	5.5	16.3	0.6	34	28	24	80	4	4.3	5.3	4.1	1.93	20	0	0	67.7	67.7	55.1
157	F	78		0	0	0	1	1	5.7	26.3	0.6	55	39	27	54	4	4.5	2.9	8.8	2.61	10	1	0	18.9	18.9	80.02
158	M	60		0	0	0	1	1	6	15.9	0.9	28	21	109	67	4.1	4.4	3.2	3.1	2.31	14	0	0	59.1	59.1	65.39
159	F	79		1	0	0	1	1	5.4	9.1	0.7	69	53	28	248	4.4	4.1	20	6.7	8.23	12	0	0	40.4	40.4	82.83
160	M	60	21.9	1	0	0	1	1	5.1	7.8	0.4	18	20	75	1379	3.4	3.7	4.5	3.9	3.1	13	0	0	70.8	70.8	66.13
161	F	68	21.6	0	0	0	1	1	6.5	28.7	0.4	48	43	19	44	4.4	4.3	3.3	26.4	1.73		1	0	68.2	68.2	73.65
162	M	64	23.5	0	0	0	1	1	5.5	16.7	0.8	69	98	110		4.3	4.2	1.1		2.67		0	0	65.6	65.6	69.66
163	M	82		0	0	0	1	1	4.6	16.4	0.8	32	20	17	76	3.9	4.1	1.5	1.2	3.58		0	0	68.8	68.8	88.2
164	F	63	23.4	1	0	0	1	1	5.4	13.7	0.8	41	45	26	9	4.1	4.3	8	3	2.81	15	1	0	32.1	32.1	65.87
165	F	83	23.6	0	0	0	1	1	5.3	10.4	1	28	15	17	198	3.7	3.6	1.4	1.7	5.77		1	0	74.4	74.4	88.78
166	F	69	22.4	0	0	0	1	1	6.6	17	0.9	31	30	34	52	4.3		7.1		2.3	14	0	0	67.2	67.2	75.06
167	F	60	20.5	0	0	0	1	2	6.3	18.3	0.9	61	82	22	31	3.9	3.9	6.8		2.21	24	1	0	57.5	57.5	65.03
168	M	76	20.6	0	0	0	1	1	6	11.4	0.5	38	38	35	34	4	4.1	5.4	2.5	4.11	20	1	0	67.2	67.2	82.06
169	M	70	25.7	0	0	1	1	1	6.1	18.8	0.7	42	35	32	127	3.7	3.7	4.7	3.9	2.64	19	0	0	70.2	70.2	76.01
170	F	73	19.6	1	0	0	1	1	6.7	8.7	1.2	42	31	35	182	3.6	3.9	1.7	2.5	6.33		0	0	60.6	60.6	78.51
171	F	71	21.4	1	0	0	1	1	5.5	8.1	1.3	28	22	18	135	3.7	3.9	3	2.9	5.23	17	0	0	68.6	68.6	76.84
172	F	72		1	0	1	1	1	6.7	8.8	1.8	23	16	22	151	4.5	4.3	3.1	2.3	4.7	30	0	0	66.4	66.4	77.99
173	F	45	27.1	0	0	0	1	3	6.3	28	0.4	31	50	36	14	3.9	3.8	1.9	1.4	0.7	17	0	0	48.8	48.8	49.29
174	F	75	26.3	0	0	0	1	1	6.5	22	0.6	37	32	83	582	3.8	4.1	22.3	9.9	2.23	54	1	1	72	35.4	78.41	32.2	759	0.7	4.4	19	11	25.3	3	1	hyper
175	F	67		0	0	1	1	1	6.1	17.5	0.9	35	27	23	36	4.6	4.4	8.2	5.3	2.58		0	0	18.2	18.2	68.98
176	F	75		0	0	0	1	1	6.8	29.5	0.8	29	21	12	28	4.4	4.6	6.1	5.4	1.61	21	1	0	68.4	68.4	81.18
177	F	76		0	0	0	1	1	5.7	13.4	0.8	33	27	12	55	4.5	4.4	2.3	3.5	3.6		1	0	67.2	67.2	82.06
178	F	76		0	0	0	1	1	7	15.3	1.3	31	28	18	103	3.7	3.7	10.2	8	2.91		0	0	12.4	12.4	77.52
179	F	60	22	0	0	0	1	2	6.3	12.1	0.8	43	67	41	29	4.4	4.7	9.7	6.6	2.6		0	0	60.5	60.5	65.28
180	M	67	24.9	0	0	1	1	1	6.9	10.3	0.7	51	46	80	130	3.7	3.9	15.3	2.9	4.89	14	0	0	68.1	68.1	72.62
181	F	70	26.8	0	0	0	1	1	2.2	14.3	1.4	44	27	30	135	3.7	4.1	1.4	2.1	4.15	18	0	0	45.4	45.4	74.25
182	F	69		1	0	0	1	1	5.9	11.1	1.5	55	46	22	127	4.2	4.3	6.2	4.2	5.04	13	0	0	62.2	62.2	74.64
183	F	77		0	0	0	1	2	5.6	16.9	1.2	63	63	31	33	4.1	3.9	2.3	1.8	3.62		0	0	54.7	54.7	81.79
184	F	67	19.4	0	0	0	1	1	4.8	24	0.7	51	61	18	38	4.5	4.7	1.8	1.5	1.82	11	0	0	69.4	69.4	72.8
185	F	62	20.7	1	0	0	1	1	6.2	8.8	0.8	54	42	72	150	3.7	4.5	25.4	5.9	5.87	15	0	0	65.9	65.9	67.78
186	F	69	22.9	0	0	0	1	1	6.2	11.5	0.9	33	32	13	34	4.2		2.5	1.3	3.5	17	0	0	69.7	69.7	75.27
187	F	69	23.3	1	0	1	1	1	6.3	7.4	1	42	43	41	73	4.1	4.1	6.4	5	5.97	11	0	0	65.4	65.4	74.91
188	F	73	21.9	0	0	0	1	1	6.9	13.4	0.4	29	14	16	100	3.8	3.6	4.6	5.3	4.22	22	1	0	67.1	67.1	79.05
189	F	77	18.7	0	0	0	1	1	5.3	14.6	0.8	51	28	11	117	4	3.8	1.9	1.4	5.08	14	1	0	74.8	74.8	81.63
190	F	67	20.8	0	0	0	1	1	6.7	18.2	1.2	25	10	15	56	3.9	3.7	3.1	1	2.91		1	0	70.3	70.3	73.14
191	F	63	25.8	1	0	0	1	2	5.5	8.5	0.8	31	22	19	237	3.3	3.2	7.8	4.2	4.9	15	0	0	61.1	61.1	68.32
192	F	77	21.5	0	0	0	2	4	6.6	16.7	0.5	27	25	17	62	3.7	4.1	2.9	2.7	2.49	11	0	0	66.1	66.1	82.74
193	F	72	21.3	0	0	0	1	1	4.9	18.7	0.7	21	14	16	35	4.1	4.2	3.9	2.7	2.16	15	0	0	67.2	67.2	78.06
194	F	65	22.3	1	0	0	1	2	6.9	7.3	1.5	129	107	30	927	3.7	3.7	35.5	9.7	11.1	14	0	0	53.4	53.4	69.68
195	F	74	31.1	0	0	0	1	1	7.2	19.8	0.8	79	59	47	108	4.9	4.3	5.5	3.5	3.84	22	1	0	7.4	7.4	75.08
196	F	61	19.7	0	0	0	1	1	5.3	19.1	0.5	33	33	47	57	4.1	4.2	6.8		1.83	11	0	0	3.1	3.1	61.67
197	F	67	23.5	0	0	0	1	1	6.1	18	0.7	28	24	25	65	3.8	3.9	3.7	3.6	2.13	19	1	0	68.2	68.2	73.14
198	F	65		0	0	0	1	1	6.3	13.3	1	29	37	16	57	4.7	4.2	3.4	2.5	2.33	15	0	0	47.7	47.7	69.43
199	F	81	22.5	0	0	0	1	1	6.3	21	0.8	23	20	18	97			2.5	4.6	1.98	18	1	0	17.6	17.6	82.93
200	M	76		0	0	1	1	1	6.5	17.1	1	37	24	28	46	4.2	4	2.9	3.2	3.36	22	1	0	68.5	68.5	81.64
201	M	65	33.1	0	0	1	1	1	2.8	19	0.6	19	14	14	68	3.3	3.3	3	2	1.74	23	0	0	63.4	63.4	70.73
202	F	59		1	0	0	1	1	4.3	6.4	0.7	52	59	18	431	4.3	3.8	5.5	3.5	6.24	28	0	0	65.6	65.6	64.93
203	F	62	23.7	0	0	0	1	2	5.9	21.4	1.3	44	63	42	117	5	4.9	2.7	3.4	1.61	20	0	0	42.8	42.8	65.79
204	M	64	23.1	1	0	1	1	2	6.6	9.5	0.7	44	68	24	140	4.5	4.3	3	2.6	3.59	21	0	0	45.6	45.6	68.03								2	1	hyper
205	F	79	22.7	0	0	0	1	2	5.3	20.1	1.2	65	46	33	66	3.9	3.5	3	1.6	3.77	22	0	0	55.9	55.9	83.89
206	F	74	23.2	0	0	1	1	1	6.7	15.3	0.9	51	37	39	91	4	4.2	4.1	2.6	4.06	16	0	0	65	65	79.88
207	M	50		0	0	0	1	1	6.4	20.1	1	64	100	93	52	4.4	4.1	20	3.8	1.59	21	0	0	59.6	59.6	55.43
208	F	83		0	0	0	1	2	6.2	13.9	0.8	31	19	16	117	4	4	3.6	2.5	4.25	19	0	0	54.3	54.3	87.76
209	M	75		0	0	0	1	2	6.3	18.5	0.8	48	39	33	353	4.2	4.1	2	1.6	3.12	17	0	0	50.4	50.4	79.43
210	F	84		0	0	0	1	1	6.2	18.1	1.2	37	14	21	217	4.1	4.2	8	6.3	4.59	18	0	0	30.6	30.6	87.02
211	M	87	22.6	0	0	0	1	2	6.5	12.5	1.3	46	44	142	902	4	4.1	7.4	4.3	4.83	9	0	0	47.9	47.9	91.23
212	F	59	19.1	1	0	0	1	2	5	4.5	0.6	29	23	18	66	4.2	3.7	2.8	2.6	7.93	19	0	0	57.9	57.9	64.06
213	F	71		0	0	1	1	1	6.1	14.1	0.4	103	81	58	114	3.3	3.6	13.4	4.1	5.76	13	0	0	43.2	43.2	75.06
214	M	76		0	0	0	2	4	4.8	24.9	0.5	44	51	18	36	4.5	4.5	2.1	1.3	1.88	29	0	0	43.7	43.7	79.88
215	M	52	20.7	0	0	1	1	5	6.4	10.2	0.3	36	48	34	210	3.5	3.7	6.3	1.6	2.65	24	0	0	37.4	37.4	55.34
216	F	64	23.8	0	0	0	1	1	7	14	0.9	55	72	55	97	3.7	4	6	3	2.96	16	0	0	66	66	69.96
217	M	76		0	0	1	1	2	6	24.4	0.6	62	21	42	53	3.7	3.9	2.7		4.21		0	0	15.5	15.5	77.51
218	M	79	22.3	0	0	0	1	1	7.7	14.5	0.7	90	95	73	79	4.1	4.2	12.8	3.3	5.03	70	1	1	28.7	28.7	81.85	2.3	44	0.4	4.5	26	21	19.5	1.6	1	hyper
219	F	62	34.8	0	0	0	1	2	7.1	10.7	0.7	26	32	22	24	4.8	4.4	10.3	5.3	2.66		0	0	62.4	62.4	66.93
220	F	68	19.6	1	0	0	1	1	6.5	9.5	0.6	66	69	30	791	3.9	4.4	6.5	4.9	5.69	19	0	0	69.6	69.6	73.65
221	M	80	24.1	1	0	0	1	1	6.6	7.2	0.6	68	81	26	319	3.6	3.8	15.2	5.8	8.4	23	1	1	70.4	48.1	84.47	2.9	28	0.7	4.2	24	24	9.4	1.3	1	hyper
222	M	66	21.1	1	0	0	1	1	5.1	7.7	0.7	87	71	64	189	3.8	4.1	5	3	8.85	22	1	0	63.5	63.5	71.74
223	F	63	18	0	0	0	1	1	6.3	12.4	0.6	39	32	33	37	4	4.4	6.3	3.2	3.5	18	0	0	42	42	66.96
224	M	65	17.6	0	0	0	1	1	6.1	12.7	1.1	32	24	15	103	3.9	4.2	3	2.7	3.34	13	0	0	69.8	69.8	70.77
225	F	59		0	0	0	1	1	5.2	22.5	0.7	49	50	17	22	4.3	4.3	4	8.1	1.82		1	0	68	68	64.74
226	F	66		0	0	0	1	1	7.2	19.5	0.7	33	26	41	60	4.3	4.4	3.7	2.3	2.19	16	0	0	14.3	14.3	67.65
227	F	78	20.8	0	0	0	1	1	6.6	17.8	0.4	26	21	11	101	4.4	4.3	5.4	3.9	2.49	13	0	0	44.8	44.8	82.19
228	F	77	27.2	0	0	0	1	1	6.4	11.3	1.1	45	62	26	12	3.4	3.6	8.6	6.8	3.89	12	0	0	65.7	65.7	82.93
229	F	60	24.8	0	0	0	1	1	6.2	15.7	0.5	30	28	67	64	3.8	4.1	4.9	4.4	2.17	15	0	0	66.4	66.4	65.99
230	F	75	22.9	0	0	0	2	4	4.8	16.9	0.5	27	25	32	191	4.1	3.8	5.6	5.1	2.4		0	0	37.1	37.1	78.33
231	F	77		1	0	0	1	2	6.2	11.2	0.9	43	30	44	623	4.3	4.9	4.8	4.9	5.4		0	0	58.7	58.7	82.12
232	F	67		0	0	0	1	2	6.4	19.2	0.9	29	25	16	37	4.6	4.2	2.8	2.5	2.02	15	0	0	53.6	53.6	71.7
233	F	78		1	0	0	1	1	5.5	6.3	1.4	32	18	19	1480	4.3	4.2	5.9	4.3	9.34	19	0	0	61.7	61.7	83.6
234	F	80		0	0	0	1	1	6.4	16.5	0.9	90	61	40	379	3.5	3.7	14.4	5	5.59	12	0	0	26.9	26.9	82.7
235	F	78		0	0	0	1	2	7.3	15.1	0.3	86	81	49	144	4.1	3.8	26.7	9.7	4.94		0	0	12.9	12.9	79.3
236	F	56	22.4	1	0	0	1	1	5.3	2.2	1.9	79	37	24	218	3.7	3.6	17.7	5	33.06		1	0	46.2	46.2	60.31
237	F	55	26.2	1	0	0	2	4	6.3	8.7	1.7	98	85	27	334	4.5	4.3	9	6.1	6.72		0	0	19.8	19.8	56.88
238	M	66	22.6	0	0	0	1	1	4	14.2	1	25	25	16	35	4.6	4.4	1.8	1.3	2.32		0	0	66.5	66.5	71.47
239	F	66		0	0	0	1	2	6.8	14.9	0.8	26	27	16	58	4.1	4.2	2.7	1.4	2.22	9	0	0	61.2	61.2	71.09
240	M	50	21.6	0	0	1	1	1	6.7	18.3	0.9	52	84	29	89	4	4.1	9.4	5.1	1.55	28	0	0	35.9	35.9	53.46
241	F	75		0	0	0	1	2	7.3	23.3	0.6	32	27	19	34	4.3	4.1	2.2	1.7	1.98	10	0	0	54.5	54.5	79.78
242	F	72	19.1	0	0	0	1	1	2.6	7.8	0.3	17	10	13	280	4.1	4	1.1	0.9	4.96		0	0	50.2	50.2	76.64
243	F	68	21.1	0	0	1	1	1	6.2	14.2	0.7	46	41	46	135	4.5	4.4	11.4	7.6	3.44	28	1	0	66	66	73.47
244	M	71		0	0	0	1	1	6.2	27.6	0.8	22	14	15	62	4.9	4	1.9	1.2	1.51	28	1	0	71.1	71.1	76.87
245	M	69	24.4	0	0	0	1	1	6.2	11.2	0.8	70	104	40	211	4	4	7.8	6.5	4.23	19	0	0	61.7	61.7	74.61
246	M	71	24.2	0	0	0	1	1	5.7	13.2	0.8	77	85	23	269			3.6	1	4.49	19	0	0	17.8	17.8	72.94
247	F	80	23.6	0	0	0	1	3	5.1	25.2	0.3	25	22	14	53	3.8	3.9	1.8	1.4	1.69		0	0	54	54	84.73
248	F	63	29.3	0	0	0	1	3	6.1	14.2	1	62	53	34	68	4.1	4.3	5	3	3.78	19	0	0	23.1	23.1	65.15
249	M	74		0	0	0	1	1	5.7	13.9	1	32	35	26	58	4.2	4.2	4.6	3.8	2.88	19	0	0	62.6	62.6	79.68
250	M	56	26.3	1	0	0	1	2	5.9	4.8	1.2	116	102	55	184	3	3.5	36.9	13.5	13.4	35	1	0	62.6	62.6	61.07
251	F	66	21.8	1	0	0	1	1	6.3	3.7	0.8	67	54	63	366	3.2	3.2	8.1	4.9	16.26	19	0	0	72.9	72.9	70.68
252	F	64	27.2	0	0	0	1	3	7.1	15.5	0.4	56	63	40	329	4.3	4.5	4.7	2.6	2.91		0	0	37.9	37.9	67.39
253	M	63		0	0	0	1	1	6.1	13.6	1	46	38	25	108	4.1	4.2	5.5	2	3.46	16	1	0	66	66	68.45
254	F	66	16.6	0	0	0	1	7	6	11.5	0.6	95	53	124	1522	3.4	4	477.8	15.4	7.49		0	0	13.7	13.7	67.3
255	F	72		1	0	0	1	1	6.8	14.1	1	34	26	35	363	3.6	3.4	10.3	19.2	3.4	12	1	0	5.8	5.8	72.94
256	F	68	27.4	0	0	0	2	4	6.8	21.1	0.6	32	29	35	275	4.3	4.2	2.2	2.7	1.92	24	0	0	65	65	73.65
257	M	76	21.4	0	0	0	1	1	4.3	11.1	1.3	214	192	57	355	3.6	3.9	30.5	5.6	10.57	54	0	0	43.5	43.5	80.08
258	F	67		0	0	0	1	1	6.1	21.4	1	30	12	19	52	4.6	4.5	2.5	2.3	2.71	13	0	0	63.9	63.9	72.78
259	F	78	26.4	1	0	1	1	1	6.9	13.9	0.4	75	41	45	127	3.5	3.8	10.3	5.2	6.57	27	0	0	65	65	83.88
260	M	75	24.3	0	0	0	1	2	6.2	21.8	0.7	32	28	19	102	4.2	4	1.5	1.3	2.08	21	0	0	60.6	60.6	80.28
261	M	57	19.9	0	0	0	1	1	6.2	21.7	0.9	67	111	32	169	4.2	4.6	3.8	2	1.67	23	1	0	31.4	31.4	60.09
262	M	67	22.1	0	0	0	1	2	6.4	13.4	1.3	37	35	21	105	4.2	4.1	1.9	1.5	3.13	16	0	0	59.4	59.4	71.68
263	F	54	23.1	0	0	0	1	2	6.6	14.1	0.8	34	40	17	24	4.5	4.6	5	2.8	2.06		0	0	54.1	54.1	58.73
264	F	65	28.1	0	0	1	1	2	6.2	16.6	0.8	38	40	60	151			6	5.2	2.35		0	0	42.7	42.7	68.79
265	M	82	22.9	0	0	0	1	1	6.1	16.3	0.7	53	35	16	111	3.2	3.8	18.7	18.6	4.51	15	0	1	20.5	11	83.38	17.7	18	0.7	3.8	20	9	16.7	1.1	1	hyper
266	F	61	23.7	1	0	0	1	1	6.7	10.8	1.2	49	43	14	55	3.7	4	2.5	2.9	4.22	12	1	0	67	67	67.04
267	M	64	20.4	0	0	0	1	2	5.7	15.4	1.1	47	46	73	69	4.5	4.3	5.6	3.9	2.88		0	0	57	57	68.98
268	M	64	25.3	1	0	1	1	1	6.4	7.4	2	99	95	23	559	3.3	3.3	19.2	9.6	8.78	15	1	0	75.1	75.1	70.02
269	M	60	22.8	0	0	1	1	1	5.7	13.6	0.4	89	57	222	117	3.6	3.8	19.6	10.2	5.2		0	0	63.1	63.1	65.72
270	F	48		0	0	1	1	2	6	28.6	0.5	27	26	34	9	4.4	4.1	1.8	1.4	0.89		0	0	55.2	55.2	52.83
271	M	61		0	0	0	1	1	6	15.9	1.4	67	45	31	179	4.1	4.4	4.8	4.6	3.83	1	1	0	66.1	66.1	66.72
272	F	82	21.9	1	0	0	1	2	6.9	13.4	0.8	36	17	44	569	3	3.3	45.8	8.9	5.34	15	0	0	28	28	84.57
273	F	76	21.8	1	0	1	1	2	5.4	11.9	0.7	88	77	33	53	3.9	4	5.1	3.6	6.4	26	0	0	47.2	47.2	80.16
274	F	66	41.7	1	0	0	1	2	5.7	9.1	0.7	70	75	27	103	4.2	4	4.1	5.3	5.86	25	1	0	61.6	61.6	71.12
275	M	73		0	0	0	1	2	4.6	11.3	0.8	68	84	25	229	3.7	4.1	4.7	4	4.79		0	0	60	60	78.23
276	F	79	18.8	0	0	1	1	2	5.7	12.3	0.5	39	42	38	36	4.3	4.4	6	3	3.87		1	0	3	3	79.48
277	M	76	21	0	0	1	1	1	5.9	13.9	0.4	40	29	23	179	3.2	3.3	9.7	4.4	4.06	25	0	0	63.8	63.8	81.78
278	F	69		1	0	0	1	2	6.4	7.5	0.6	86	51	39	352	3.8	4.1	8	3.6	11.08		1	0	59.3	59.3	74.17
279	M	52	26.4	0	0	0	1	1	6.2	14.8	1.2	54	107	260	47	4.2	4.5	4.7	2.8	1.83	21	1	0	69	69	57.72
280	F	71	19.7	1	0	0	1	1	5.6	8.5	0.8	71	56	63	176	2.9	3.7	26.8	8.7	7.93		0	1	71	10.7	72.35	5.5	28	0.8	3.8	24	13	9.9	1	1	hyper
281	F	74	19.2	0	0	0	1	1	5.9	10.6	0.7	30	22	17	89	4	4.2	3.7	3.1	4.47		0	0	64.3	64.3	79.83
282	F	64	21.1	0	0	1	1	1	7.1	21.6	0.7	41	38	17	51	4.2	4	1.4	3.9	1.97	18	1	0	65.4	65.4	69.91
283	M	65	23.7	1	0	0	1	3	6.8	8.3	1.4	24	25	20	78	3.6	3.9	3	3	3.76	28	0	0	56.8	56.8	69.71
284	M	66	24.5	0	0	1	1	1	6	10.2	0.9	154	206	37	79	3.5	3.9	24.8	2.3	6.94	14	0	0	66.8	66.8	72.03
285	F	47	19.1	0	0	0	1	2	6.3	12.6	0.8	20	12	12	32	3.4	3.5	7.6	7	2.15		0	0	37.2	37.2	50.33
286	F	79	23.1	0	0	0	1	2	6.8	16.2	1.4	27	20	14	139	4.2	4.6	4	2.7	2.94	18	0	0	60.1	60.1	84.23
287	F	62	22.9	1	0	0	1	1	6.3	6.1	0.9	54	72	45	268	4.6	5.1	11.2	4.5	6.47		0	0	64.2	64.2	67.81
288	F	69	20.6	0	0	0	1	1	6.8	18.5	0.8	45	52	69	47	4.2	4.5	6.8	5.1	2.33		0	0	62.1	62.1	74.64
289	F	74	23.7	0	0	0	1	1	6.4	15.7	1.5	28	22	18	88	4.4	4	3.6		2.81	23	0	0	44	44	78.12
290	M	47	20.5	0	0	0	1	1	6.1	17.2	0.2	37	38	160	44			5.9	4	1.64		0	0	42.3	42.3	50.98
291	F	47	18.7	1	0	0	1	1	7	3.4	1.3	52	71	26	15	4.2	3.9	4.1	10.6	8.53	19	1	0	43	43	51.04
292	F	73		0	0	0	1	1	6.6	12.1	0.6	64	46	45	181	4.2	4.8	6.4	4.6	5.69		0	0	24.8	24.8	75.57
293	F	79	32	1	0	0	1	1	5.9	10.6	0.7	67	70	48	290	3.6	3.8	14.1	10.7	5.97		1	0	69.8	69.8	85.07
294	F	64		0	0	0	1	2	6.3	24.9	0.8	53	50	46	28	4.3	4.3	6.8	3.5	1.93	17	0	0	48.8	48.8	68.3
295	M	75		0	0	0	1	1	5.2	13	0.7	57	49	19	72	4.2	4.1	2.8	1.8	4.7	14	0	0	34.6	34.6	78.34
296	F	79		0	0	0	1	1	5.6	25.3	0.6	27	18	14	113	4.2	4.3	3.5	4.5	1.99		1	0	62.2	62.2	84.64
297	F	65	20.3	0	0	0	1	1	6.7	12	0.7	37	64	23	40	4.5	4.2	2.9	2.1	2.51	18	1	0	66.5	66.5	70.71
298	M	72	20.6	0	0	0	1	1	4.9	21.4	0.5	30	28	23	87	3.8	4.1	3	2.4	1.91	13	0	0	44.3	44.3	76.15
299	M	71	20.2	0	0	1	1	2	5.3	18.4	0.6	32	34	15	83	3.7	4.1	3	3	2.12		0	0	63.7	63.7	76.29
300	M	73	24.2	0	0	0	1	1	6.5	20.2	0.8	32	32	32	74	3.5	3.9	3	2	2.04	18	0	0	69.8	69.8	78.99
301	M	74	26.4	0	0	0	1	2	6.4	21.1	0.7	28	31	28	147	4	4.3	3	3	1.76	18	1	0	53.8	53.8	78.71
302	F	68	26.1	1	0	0	1	2	5.5	6.7	1	51	31	14	130	3.1	3.5	4.7	3.8	9.3	64	0	0	50.9	50.9	72.47
303	M	51	18.3	1	0	0	1	1	6.6	6.8	0.8	42	35	59	298	3.7	3.8	4	5	5.32	23	0	0	66.7	66.7	56.48
304	F	65	25.6	0	0	0	1	1	6.6	25.6	1	51	33	59	75	3.6	3.7	8	3.7	2.25	19	0	0	63.6	63.6	70.76
305	M	84		0	0	0	1	1	6.2	14.9	1	44	26	40	482	3.5	3.6	9.7	5.8	4.86	15	0	0	55.5	55.5	89.08
306	M	68		0	0	0	1	2	6.3	15.9	0.9	28	25	21	29	4.9	4.6	1.3	1.3	2.39		0	0	33.8	33.8	71.05
307	M	72		0	0	1	1	1	6.2	21.4	1.2	37	35	18	92	4.3	4.3	1.9	1.5	2.1	13	1	0	58	58	77.29
308	F	81		1	0	1	1	1	6.3	9	1.1	46	42	20	143	3.6	3.7	4.3	1.4	6.39	45	1	0	67.6	67.6	86.92
309	F	68	18.4	0	0	0	1	7	4.7	28.1	0.3	11	7	9	52	3.3		4.5	3.2	1.01		0	0	16.2	16.2	69.51
310	M	66		0	0	0	1	2	5.6	15.3	0.3	25	17	26	97	3.8	4.3	5	3	2.62	21	0	0	58.6	58.6	71.12
311	F	74	23.4	0	0	0	1	1	6.6	10.6	0.4	36	32	42	94	4.4	4.5	9.9	4.6	4.44		0	0	66.5	66.5	80
312	F	83	18.3	0	0	0	1	1	5.8	14.6	0.5	38	21	109	99	4.2	3.8	4.4	3.2	4.71	21	0	0	55.1	55.1	88.05
313	F	75	22.8	1	0	0	1	1	5.9	5.1	0.6	37	25	23	481	3.5	3.6	9.1	3.1	10.88	20	1	0	66.5	66.5	81
314	M	68	22.8	0	0	0	2	4	6.3	11.2	0.8	73	60	32	232	3.5	4.1	63.5	5.4	5.72	28	0	0	65.1	65.1	73.65
315	F	51	23.6	0	0	0	1	1	6.4	10.3	1.1	15	14	9	81	4.2	3.9	2.8	3.1	1.98	18	0	0	45.8	45.8	55.28
316	F	54	20.7	1	1	0	1	2	6.5	8.8	0.8	52	46	39	86	4.4	4.3	9.4	3.7	4.7	15	0	0	60.5	60.5	59.03
317	F	73		0	0	1	1	2	6.6	26.7	0.6	38	25	15	75	4.6	3.9	1.9	1.7	2.08	15	0	0	59	59	77.88
318	F	73	20.5	1	0	0	1	1	5.2	6.6	0.8	75	93	34	372	3.8	3.9	41	6.1	8.6		0	0	63.1	63.1	78.72
319	M	66	20	1	0	1	1	1	6	7.1	0.7	105	74	66	432	3.2	3.7	4.6	4	11.35	48	0	0	64.2	64.2	71.81
320	M	80	26.8	0	0	0	1	1	6.4	19.5	0.5	51	59	14	162	4.1	4.5	3.8	3.4	2.72	21	0	0	67.5	67.5	85.7
321	F	57	25.5	1	0	0	1	2	5.8	7	1.1	129	133	72	156	3.7	4	142.3	18	9.11		0	0	57.8	57.8	62.04
322	M	80	23.9	0	0	0	1	2	6.1	20.9	1.4	25	16	26	105	4.4	4.1	1.5	1.9	2.39	27	0	0	13.6	13.6	81.37
323	F	64		0	0	0	1	1	6.7	14.5	1	31	33	22	75	4.2	4	11.3	7.6	2.38	19	0	0	66.9	66.9	70.03
324	F	69	21.2	0	0	0	1	2	6.1	22.5	0.4	33	28	11	71	4	3.8	5.2	3.5	1.91	14	0	0	60.8	60.8	74.29
325	M	68	23.8	1	0	0	1	2	6	8.4	1.3	69	73	71	314	3.6	3.5	14.4	9	6.54		0	1	62.6	51.9	72.55	4.9	18	1.5	3.8	30	18	7.9	1.7	2	hyper
326	M	67	21.9	0	0	0	1	1	6.6	23.7	1	36	34	43	20	4.4	4	4.8	3.2	1.75	21	1	0	66.4	66.4	72.99
327	F	79		1	0	0	1	1	5.9	9.8	1.2	34	21	25	299	4	4.2	4.5	4.3	5.98	36	0	0	57.3	57.3	84.23
328	F	72	16.4	0	0	0	1	3	3.5	20.9	0.5	32	22	13	27	4.1	3.9	2	2	2.35	16	0	0	60.2	60.2	77
329	F	63	34.9	0	0	0	1	1	6.5	14	1	128	148	42	48	4.1	3.6	7.5	8.8	4.73	17	1	0	67.6	67.6	68.61
330	F	78	18.5	0	0	0	1	1	6.2	19.6	0.4	52	35	61	266	3.8	3.9	21.1	5.4	3.5		1	0	26.4	26.4	80.66
331	F	70	23.9	0	0	0	1	1	6.4	17	0.6	40	36	34	179	4.3	4.2	6.6	4.2	2.75	26	0	0	29.7	29.7	72.93
332	M	73	21.9	0	0	0	1	1	6	13.2	1.3	71	84	43	103	4.4	4	28	3.7	4.28	14	0	0	65	65	78.88
333	F	50	22.2	0	0	0	1	1	6.5	17.9	0.5	72	98	79	72	4.2	4	9.1	5.8	2.03		0	0	65.2	65.2	55.89
334	M	64	25.5	0	0	0	1	1	6.3	15.1	0.7	33	39	21	65	4	4.4	3	3	2.24	19	1	0	41.5	41.5	67.71
335	F	62	22.5	1	0	1	1	1	5.5	7.5	0.5	30	38	56	54	4.1	4.3	4.4	3	4.02		0	0	61.1	61.1	67.55
336	M	69	18.9	0	0	0	1	1	6.5	14.9	0.9	38	29	30	127	3.8	3.7	3.4	3.1	3.27		1	0	62.6	62.6	74.68
337	F	75	26.4	1	0	0	1	2	5.6	7.3	0.8	52	42	75	1000					8.24		0	0	58.9	58.9	80.14
338	F	55		0	0	0	1	1	6.4	14.5	0.9	30	23	27	11	4.6	4.3	3.7	2.6	2.37	19	1	0	49.2	49.2	59.57
339	M	61	26.4	0	0	0	1	1	6.9	18.5	1.2	23	32	48	18	4.3	4.8	5.3	5.1	1.34		0	0	60.6	60.6	66.51
340	M	57	24.7	1	0	0	1	1	6.7	4.9	1.1	35	24	80	476	3.8	3.7	4.2	3.6	8.31		0	1	67.4	15.6	58.76	3.9	17	0.9	4	33	21	8.6	3	2	hyper
341	F	53	22.7	0	0	0	1	1	6.4	14.5	0.9	40	44	20	52	3.7	3.8	10.8	7.2	2.2	22	0	0	56.8	56.8	58.19
342	F	78	25.5	0	0	0	1	5	5.4	26.6	0.7	44	32	33	176	4.1	4.1	7.5	4.5	2.28	17	0	0	38.7	38.7	81.45
343	F	55		0	0	0	1	1	6.5	14.8	0.8	49	41	59	54	5	4.7	5.6	2.5	2.84		0	0	66.7	66.7	60.29
344	M	75		0	0	0	1	1	5.6	14.6	2.1	40	27	31	100	4.5	4.2	2.6	1.9	3.95	20	0	0	62.8	62.8	80.69
345	F	60		1	0	0	1	1	7.1	3.2	2	44	39	36	318	4.4	4.5	31.7	3.8	13.21	22	0	0	67.4	67.4	66.09
346	F	40		0	0	0	1	1	6.5	15.4	1.2	98	123	60	130	4.4	4.5	27.8	3.2	2.3	32	0	0	60.7	60.7	45.52
347	M	75	19.9	1	0	1	1	5	6.3	12.9	0.4	28	19	7	67	4.3	3.9	1.2	0.9	3.73	19	0	0	35.5	35.5	78.19
348	M	48	20.4	1	0	0	1	2	6.3	8.6	1.2	37	53	44	69	4.2	4.3	6.8	2.6	2.84	38	0	0	6.8	6.8	48.23
349	F	66		0	0	1	1	1	6.5	20.7	0.7	38	32	46	29	4	4.2	11.6	6.5	2.14	19	0	0	57	57	71.21
350	F	79	21.3	0	0	0	1	1	6.4	16.9	0.5	50	48	28	28	3.5	4.1	2	2	3.37		0	0	50.9	50.9	83.7
351	M	66	25.6	1	0	0	1	1	6.2	9.3	1.3	80	61	54	988	3.2	3.1	29.3	5	7.27	17	1	0	70.1	70.1	71.99
352	F	76	17.4	0	0	0	1	1	6	12.8	0.8	54	35	17	48	3.8	4.1			5.42		0	0	43.3	43.3	80.07
353	M	61	25.3	0	0	0	1	1	6.4	16.5	1.6	39	41	32	324	4.3	4.5	7.8	7.7	2.25	16	0	0	44.1	44.1	65.13
354	F	62	23.1	1	0	0	1	1	5.9	8.3	0.9	30	25	12	55	3.7	3.7	1.7	3.5	4.48		0	0	62.8	62.8	67.7
355	F	65	21.4	0	0	1	1	1	6.2	13.5	0.7	28	33	37	45	4.1	4.2	4.8	3.9	2.35		0	0	59.1	59.1	70.39
356	M	75	20.2	0	0	1	1	1	5.8	19.6	1	48	39	308	93	3.5	3.5	7.2	7.4	2.94	17	1	1	69.9	28.7	77.5	4.4	38	0.4	3.9	28	19	21.3	1.6	2	hyper
357	M	54	31.6	0	0	0	1	1	6.9	25.8	0.3	34	100	23	57	4.8	4.6	4.1	1.7	0.71	35	1	0	63.2	63.2	59.73
358	F	77	17.4	1	0	1	1	5	5.7	4.6	0.5	35	32	14	145	4.3		1.8		10.36		0	0	40.3	40.3	80.58
359	M	64	23.7	1	0	0	1	1	7.4	8.7	0.9	39	43	49	110	3.6	3.7	4.6	3.5	4.38	23	0	0	63.4	63.4	69.74
360	F	73		0	0	0	1	1	6.6	17.5	0.5	17	11	19	542	3.5	3.6	2.3	1.7	2.14	22	0	0	59.9	59.9	78.45
361	M	57	20.5	0	0	1	1	1	5.2	15	0.2	12	25	35	93	4.8	3.7	2.1	1.9	0.91	27	0	1	63.2	44.2	61.14	1.2	44	0.4	3.1	19	34	7.8	2.3	1	hyper
362	F	71		0	0	0	1	2	7	13.5	0.5	48	36	147	261	3.4	3.4	2	1	4.21		0	0	64.2	64.2	77.16
363	F	83		1	0	0	1	1	6.1	12.4	0.5	21	11	19	109	3	3.4	10	8	4.24		1	0	68.1	68.1	88.69
364	M	77		1	0	0	1	2	6.4	7.2	1	50	63	18	267	3.7	3.9	13	5	6.74		0	0	57.6	57.6	82.03
365	F	71	17.1	0	0	0	1	1	6.3	15.6	0.6	43	30	21	25	4.3	4.1	1.9	1	3.57	16	0	0	57.3	57.3	76.23
366	F	79	20.7	1	0	0	1	1	6.3	5.8	1.3	58	32	38	328	3.5	3.8	7.8	3.8	13.97	17	0	1	65.4	34.9	82.37	2.1	126	0.9	4.4	38	25	9.1	3	2	hyper
367	M	75	20.2	1	0	0	1	1	6	10.4	0.9	65	38	33	267	3.4	3.4	22.2	5.6	7.6	21	1	1	69.1	1.8	75.61	5.6	101	1	3.4	31	18	9.9	2.5	1	hyper
368	M	76	19.5	0	0	1	1	2	6.4	22	0.8	32	27	27	37	4.2	4.6	3.7	3	2.13		0	0	60.5	60.5	81.28
369	F	77	18.6	0	0	0	1	1	6.6	15.8	0.8	60	30	27	115	4.4	4.2	8.2	5.5	5.34	12	0	0	2.3	2.3	77.65
370	M	79		0	0	0	1	1	5.7	17.1	0.7	89	79	14	368	4	3.9	2.2	1.6	4.63	65	0	0	30.3	30.3	81.98
371	F	72	24.5	0	0	0	1	2	5.6	19.3	0.6	50	51	26	95	4.1	4.2	6.4	7.2	2.61	12	0	0	58.6	58.6	76.85
372	F	72		0	0	0	1	1	6.1	14.6	1.2	25	19	20	35	4.7	4.9	1.2	0.9	2.83	15	0	0	37	37	75.54
373	M	77		0	0	0	1	3	6.4	10.9	0.9	108	117	20	204	3.8	3.7	3.5	2.2	7.05	18	0	0	14	14	78.39
374	F	82	21.8	1	0	1	1	1	5.6	9.4	1.1	43	35	22	449	4.4	4.2	6.9	1.9	6.34		1	0	65.7	65.7	87.79
375	F	76	21.1	0	0	0	1	1	6.7	17.7	1.6	69	61	71	478	3.7	3.9	22.6	6.1	3.79	24	0	0	64.2	64.2	81.81
376	F	67	21.5	0	0	0	1	1	7	14.3	1	27	24	19	35	3.7	4.4	3.3	2.3	2.58	15	0	1	66.9	59	72.38	2.2	17	0.7	4.2	21	20	15	1.8	1	hyper
377	F	61	22	0	0	0	1	5	6.1	16.6	0.6	22	21	32	20	3.8	4.1	3	3	1.76	27	0	0	40.7	40.7	64.37
378	M	81		1	0	0	1	1	6.1	12.8	1	47	32	34	350	4.2	3.9	5.6	2.5	5.26	18	0	0	17.5	17.5	82.92
379	F	84		0	0	0	1	1	6.8	21.7	0.5	39	20	19	662	3.6	4	2.6	3.9	3.38		1	0	59.3	59.3	89.4
380	M	52	25.3	0	0	0	1	3	6.2	22.2	1.4	113	105	85	552	3.8	4.3	14.2	5.8	2.58		0	0	56	56	56.9
381	M	61		0	0	0	1	1	6.1	15.1	0.9	46	46	30	44	4.1	4.5	5.4	3.2	2.74		0	0	64.9	64.9	66.87
382	F	73		0	0	0	1	2	6.7	14.2	1.5	69	69	69	242	4.7	4.4	14.1	9.3	4.27	13	0	0	55.2	55.2	77.83
383	M	55	26.1	0	0	0	1	1	5.6	15.9	0.8	27	41	28	32	4.6	4.7	3.7	1.6	1.46	15	0	0	64.4	64.4	60.83
384	F	41	20.3	0	0	0	1	1	6.5	19	0.6	34	40	55	9	4.1	3.9	2	1.2	1.16	27	0	0	61.2	61.2	46.56
385	F	77	24.4	0	0	0	1	1	6.1	18.5	0.7	39	31	27	68	4	4.2	13	8	2.92		0	0	66.5	66.5	82.75
386	F	74		0	0	0	1	1	5.8	20.8	1.3	36	21	14	122	4	4.1	3	2	2.79		0	0	52.2	52.2	78.36
387	F	62	20.5	0	0	0	1	1	6.1	12.9	1.4	109	157	49	110	4.2		11.2	6.5	4.18		0	0	41.5	41.5	65.96
388	M	80	20.3	0	0	0	1	1	6.5	12.8	0.2	62	36	70	143	4.1	4	1.9	1.3	6.46	15	0	0	6.7	6.7	81.02
389	M	56		1	0	0	1	1	5.3	14.9	1	142	122	30	654	3.5	3.8	18.3	5.7	4.83		0	0	62.4	62.4	61.66
390	F	56	19	0	0	0	1	2	6.3	15.1	0.6	53	46	20	66	4.3	3.8	3.6	3	2.9	20	0	0	60.9	60.9	61.03
391	M	46		0	0	0	1	1	6.3	17	0.8	31	54	102	54	4.6	4.6	6.5	2.5	1.14		0	0	66.7	66.7	51.52
392	M	78	26.7	1	0	0	1	1	6.3	8	1.3	76	71	47	176	4.2	4.2	31.6	21.6	8.79	17	1	0	66.8	66.8	84.05
393	M	53	24	0	0	0	1	6	5.8	15.2	1.1	48	46	33	56	4.2	4.1	6.9	3.4	2.47	39	1	0	3	3	53.48
394	F	68	19.2	0	0	0	1	5	7.2	18.6	1.7	23	20	18	32	4.4	3.9	4.9	2.9	1.88	20	0	0	45.8	45.8	72.05
395	M	54		0	0	0	1	2	5.3	19	0.8	27	45	15	38	4.3	4	3.8	3.9	1.14	35	0	0	60.1	60.1	59.23
396	F	66		0	0	1	1	2	6.6	26.2	1	20	33	21	43	4.5	4.2	7.2	5	0.88	16	0	0	44.4	44.4	69.93
397	F	74		0	0	0	1	3	7.3	17.8	1	24	18	13	93	4.3		4.6	2.3	2.35		0	0	37.7	37.7	77.37
398	F	61		0	0	1	1	1	6.3	20.4	0.9	38	40	20	263	4.2	4.7	6	3.9	1.8		1	0	59.2	59.2	66.39
399	M	68	22.2	0	0	0	1	1	7	35.6	0.9	23	15	33	31	4.3	4.6	3.7	3.1	1.13	24	0	0	25.7	25.7	70.6
400	F	33	17.6	0	0	0	1	5	6.7	21.6	0.6	31	46	12	12	4.7	4.6	6.8	6.4	0.7		0	0	24.4	24.4	35.27
401	M	69	23.1	0	0	0	1	2	3.5	14	0.5	23	18	14	73	4.4	3.9	3	2	2.67	19	0	0	59.8	59.8	73.72
402	M	80	25.9	0	0	0	1	1	6.6	21.6	0.6	29	29	22	80	3.8	3.3	3	3	1.99		1	0	70.8	70.8	85.72
403	M	73	17.9	0	0	0	1	1	5.2	20	1.1	31	21	29	48	4.3	4.4	1.9	1	2.47		1	0	62	62	78.63
404	F	75	22.4	1	0	0	1	1	6.8	8.6	0.7	45	36	35	90	3.3	4.4	11.3	2.7	6.54	19	0	0	58.9	58.9	80.38
405	F	72	20	1	0	1	1	1	6.6	9.4	0.8	36	32	29	108	4.4	4.5	5.1	5.4	4.87	16	0	0	68.3	68.3	77.5
406	F	72	18.4	1	0	0	1	1	6	9.7	0.8	68	47	77	442	3.7	3.9	18.7	5.8	7.36	23	0	0	62.3	62.3	77.66
407	M	60	23.3	0	0	0	1	1	7.2	20.1	1	57	73	86	73	4	4.3	6.3	5.6	1.99		0	0	61.7	61.7	65.6
408	F	69	17.8	0	0	0	1	2	6.6	12.9	0.6	25	18	17	61	3.9	4.1	3.1	2.7	3.15		0	0	37.9	37.9	72.38
409	M	63	18.9	0	0	0	1	1	5	10.9	0.7	63	80	24	37	4.7	4.2	4.6	3	4.07	32	0	0	65.6	65.6	68.43
410	M	73		0	0	0	1	2	6.6	32.5	0.5	34	43	22	110	4	4.2	2	2	1.16	20	0	0	59.9	59.9	77.97
411	M	59		1	0	0	1	1	6.6	9.9	0.6	99	114	190	251	3.5	4.3	9	6	5.53	25	1	0	67.6	67.6	64.84
412	M	83	21.4	0	0	1	1	1	6.6	12.8	1.5	53	44	18	69	4	4.8	3	3	5.18		0	0	64.2	64.2	88.6
413	F	57		0	0	0	1	1	6.1	10.3	0.8	46	47	19	38	4.2	4.7	3	2	3.71	35	1	0	62	62	62.63
414	M	84	26.6	1	0	0	1	7	6.7	10	0.9	40	37	13	279	3.9	4.4	4	3	5.52	13	0	0	21.1	21.1	85.67
415	F	75	27.5	0	0	0	1	1	6.7	16.3	1	50	41	26	104			3.7	4.2	3.59		0	0	51.5	51.5	79.75
416	F	75	24.3	0	0	0	1	1	6.3	17	0.7	29	20	24	154	4	4.1	2.2	1.6	2.86	18	0	0	24.7	24.7	77.52
417	M	82	23.7	1	0	0	1	2	5.4	16	0.7	33	25	22	185	4.1	4.4	3.1	2.5	3.38	22	0	0	24.2	24.2	84.24
418	F	63		1	0	0	1	1	6.4	11.7	0.7	49	102	40	38	4.4	4.3	6.8	2.8	2.61	24	0	0	60.1	60.1	68.47
419	F	54	23.9	0	0	0	1	2	6.5	20.4	0.9	39	43	36	88	3.7	3.8	3.6	1.7	1.57	15	0	0	59.9	59.9	59.22
420	F	66	24.9	0	0	0	1	2	6.6	14.3	1.1	41	44	41	72	4.3	4.4	2.5	2.8	2.85	17	0	0	64.4	64.4	71.33
421	F	72	19.2	1	0	0	1	1	5.6	6.9	0.3	21	19	32	547	2.9	4.4	8	7	5.03	24	0	1	63.3	56.4	77.17	3.1	27	0.5	4	13	9	9.4	2.2	1	hyper
422	M	67	19.1	1	0	0	1	7	5.7	15.7	1	66	64	37	245	3.9	4.5	23	6.2	3.52	24	0	0	23.7	23.7	68.95
423	M	77	21.3	0	0	1	1	1	7.1	16.1	0.7	42	32	51	246	4.1	4.9	5	2	3.55	25	0	0	65.4	65.4	82.73
424	F	64	27.5	0	0	0	1	3	6.5	10.9	0.7	77	97	81	200	4	4.4	7	3	4.59	19	0	0	58.5	58.5	68.83
425	M	65	20.7	0	0	1	1	1	5.9	23.8	0.5	33	35	61	99	3.9	3.6	3	2.4	1.52	17	0	0	26.5	26.5	67.68
426	F	62		0	0	0	1	7	6.7	12.5	1.3	89	85	32	83	4.3	4.4	11.1	6.6	4.79	21	0	0	12	12	63.15
427	M	63		0	0	1	1	2	6.7	11.7	0.8	28	34	43	20	4.6	4.3	14.2	8	2.59	17	0	0	56.2	56.2	67.91
428	M	81	20	0	0	0	1	7	5.3	15.5	0.3	26	30	24	158	3.9	3.9	1	1	2.48		0	0	9.2	9.2	81.93
429	F	65	26.8	0	0	0	1	1	6.5	20	0.8	60	69	30	84	4	4.4	2	1	2.35		1	0	65.4	65.4	70.53
430	F	72	18.8	0	0	0	1	1	6.5	20.7	1	30	17	16	23	3.8	4	3.1	1.5	2.53	25	0	0	62.7	62.7	77.68
431	F	60	18.4	0	0	0	1	1	6.3	21.9	0.6	40	36	21	105	3.7	3.7	3.9	3	1.83	19	1	0	62.4	62.4	65.66
432	M	72	19.8	0	0	0	1	2	6.1	12.9	0.5	42	47	22	69	3.6	3.7	2.1	1.7	3.42	29	0	0	59.4	59.4	77.18
433	F	66	20.4	1	0	0	1	1	5.9	8.9	0.4	70	48	28	251	3.5	4.2	7.1	2.9	7.49	87	0	0	61.2	61.2	71.56
434	F	75		0	0	1	1	2	6.3	16.9	1	22	27	19	28	4.5	4.5	1.2	3.9	1.88		0	0	59.6	59.6	80.18
435	F	63		1	0	0	1	1	5.7	5.8	1.8	103	75	28	669	3.7	4	7.7	2.6	12.92	94	0	0	63.3	63.3	68.73
436	F	83		0	0	0	1	2	5.8	22.8	1	27	14	13	85	4.5	4.2	1.7	2.2	2.63	22	0	0	32.9	32.9	85.97
437	F	73		0	0	0	1	2	6.1	16.4	0.8	27	15	14	24	4.8	4.1	8.7	7.3	3.1	24	0	0	60	60	77.7
438	F	68	23.6	1	0	0	1	2	6.8	4.5	3.4	80	51	23	1150	3.3	3.3	9	5.1	16.93	18	0	0	63.4	63.4	72.93
439	M	59	24.9	1	0	0	1	2	6.1	7	2.5	79	53	275	285	3.6		4.6		9.15	39	0	0	53.2	53.2	63.67
440	F	64	21.4	0	0	0	1	1	6.6	13.9	0.9	44	52	32	53	3.6	3.9	6.5	5.8	2.81	15	0	0	60.8	60.8	69.53
441	F	81	27.7	1	0	0	1	2	5.4	8.3	1.3	62	74	19	342	3.5	3.5	13.7	5	7.03	15	0	0	51.1	51.1	85.48
442	F	75	20.7	0	0	0	1	2	5.4	34.2	0.8	29	22	29	61	4.2	4.1	1.9	1.9	1.36		0	0	55	55	79.82
443	F	75		0	0	0	1	1	6.4	21.4	0.6	20	17	15	23	4.7	4.9	1.9	8.2	1.7		1	0	38.5	38.5	78.68
444	F	64	24.2	0	0	0	1	2	6.2	22.4	0.5	24	17	17	70			3.6	3.9	1.66		0	0	42.7	42.7	67.78
445	M	71		0	0	0	1	3	5.3	22.2	1	37	58	26	101	4.4	4.5	4.8	5.1	1.55	17	0	0	55	55	75.82
446	F	80		0	0	0	1	1	6	16.9	1.1	37	30	14	91	4.2	3.8	1.2	1.8	3.2		1	0	57.8	57.8	85.28
447	F	67		0	0	1	1	2	6	16.7	1.4	34	39	18	47	4.3	4.1	3.9	2.5	2.18	12	0	0	52.5	52.5	71.6
448	F	75	23	0	0	1	1	1	5.7	14.8	0.5	42	30	29	411	4	4	5.7	3.2	3.89	17	1	0	26	26	77.63
449	F	68	21.8	0	0	0	1	1	5.4	13.1	0.9	24	23	59	31	4.8	4.8	6.4	4.5	2.6	21	0	0	13.2	13.2	69.55
450	F	71	20.7	0	0	0	1	2	6.2	11.5	0.5	51	40	27	156	4.1	4.3	10.2	4.2	4.98	22	0	0	60.6	60.6	76.28
451	M	67	22.4	1	0	0	1	2	5.9	9.7	1	88	73	23	86	4	4.3	6.5	3.8	7.11		0	0	58.4	58.4	72.1
452	M	40	28.4	0	0	1	1	3	3.8	11.2	1.2	45	49	357	81	4.1	4.5	7.4	4.4	2.3		0	0	9.8	9.8	41.04
453	M	67		0	0	0	1	1	6.4	16.3	1	49	35	119	62	3.9	3.9	7.2	4.3	3.4	19	0	0	57.6	57.6	72.27
454	M	80		0	0	1	1	1	6	13	0.7	52	45	16	344	4.3	4.3	3.4	1.8	4.77	12	0	0	59.1	59.1	85.39
455	F	79	28.2	0	0	0	1	2	6.2	12.3	0.6	91	67	111	482	3.4	3.1	7.6	7	7.14	20	0	0	65	65	84.16
456	F	64	26.1	0	0	1	1	2	7.2	20.3	1.1	38	31	34	58	4.5	4.5	1.8		2.15		0	0	4.2	4.2	64.59
457	F	82	19.7	1	0	0	1	1	6.1	8.3	0.8	39	17	31	104	4	4.4	4	3	9.34		0	0	21	21	84.21
458	M	63		0	0	1	2	4	5	13.1	0.8	84	105	32	53	3.3	3.7	10.7	8.5	3.94	79	1	0	61.5	61.5	68.35
459	F	60	25.8	0	0	0	1	2	6.6	20.9	0.8	30	32	23	19	4.4	4.2	4.3	3.7	1.52	25	0	0	37.7	37.7	63.38
460	F	61	29.1	1	0	1	1	1	6.9	5.6	1.5	60	33	23	428	3.4	3.2	12.6	4.8	11.38		0	0	67	67	66.38
461	M	68	26.7	0	0	0	1	2	6.8	15	0.6	34	48	27	47	4.2	4.2	33.5	7.7	2.22	15	0	0	47.4	47.4	72.18
462	F	58		0	0	0	1	1	6.5	19	1.2	28	42	19	26	4.5	4.5	2.6	2.2	1.32	14	1	0	44.9	44.9	61.89
463	M	61	20.7	0	0	0	1	2	7.4	23.1	0.4	53	52	34	41	4.2	4.3	1.6	2.1	1.94	19	0	0	45.4	45.4	65.02
464	M	63	23	0	0	1	1	1	6	14	1.1	118	188	142	119	4.4	3.8	17.4	15.3	3.87	14	1	0	57.8	57.8	67.93
465	M	46	22.1	0	0	0	1	2	6.7	22.7	0.3	36	50	26	127	3.8	4.1	3.8	2.4	1.03	41	1	0	58.7	58.7	51.12
466	F	73	17.2	0	0	0	1	2	6.9	13.8	0.5	27	12	26	153	4.1	4.4	4.4		4.12		0	0	38.7	38.7	76.46
467	F	82	19.3	0	1	0	1	2	6.3	26.9	0.5	38	26	23	132	4	4.4	3.6	2.6	2.27	14	0	0	15.1	15.1	83.49
468	F	50	25.5	0	0	0	1	2	6	22.9	0.6	55	103	47	61	4.3	4.6	16.6	7.2	1.18	20	0	0	40	40	53.57
469	M	70	23.5	0	0	0	1	1	5.2	14.4	0.7	113	148	79	141	4.3		22.1		4.52	26	0	0	42.5	42.5	73.7
470	F	63		1	0	0	1	7	6	9.6	0.3	27	18	26	193	3.7	3.9	3.7	2.1	4.18	24	0	0	33.3	33.3	66.04
471	F	81	25.7	0	0	0	1	2	6.2	20.7	0.6	42	29	23	192	3.9	3.8	3.7	2.8	3.05	16	0	0	58.9	58.9	86.14
472	M	65	17.2	0	0	0	1	2	5.9	25.4	1.2	26	29	21	17	4.2	3.8	4.2		1.24		0	0	21.2	21.2	66.92
473	M	78		0	0	0	1	2	6.8	12.1	1.6	22	19	14	28	4.2	4.1	1.5	1.8	3.25		0	0	25	25	80.31
474	F	70	23.7	0	0	1	1	1	5.1	23.4	0.3	19	12	24	95	4.3	4.2	3.3	3.1	1.64		1	0	67.7	67.7	74.74								2.3	1	hypo
475	F	82	16.9	0	0	0	1	1	5.5	12.8	0.5	32	17	20	110	4.4	4.1	2.8	2.3	4.97	7	0	0	71.2	71.2	88.29
476	F	57	28.9	0	0	0	1	2	6.3	30.9	0.6	28	26	15	14	4	3.9	2.9	2.3	1.01	14	0	0	13.1	13.1	58.33
477	M	65		0	0	0	1	2	5.4	22.8	0.7	30	26	36	68	4.8	4.5	3.6		1.68		0	0	53.9	53.9	69.72
478	F	64	16.2	0	0	0	1	2	5.2	20.5	0.7	30	35	41	25	4.3	4.6	2.5	1.5	1.58		0	0	52.1	52.1	68.58
479	F	78	22.3	0	0	0	1	2	6.9	10.6	1	26	23	29	187	3.6	3.9	3.2	3.1	3.99		0	0	12	12	79.23
480	M	66	24.8	0	0	0	1	2	6.2	27.3	0.8	25	27	67	31	4.3	4.1	3	3	1.16		0	0	61.6	61.6	71.37
481	F	71	18.9	0	0	0	1	1	6.1	21.4	0.9	37	34	48	116	4.3	4.3	4.3	2.4	2.11	9	1	0	17	17	72.88
482	M	69		0	0	0	1	1	5	17.6	1.1	62	91	89	70	4	4.1	12.4	5.3	2.55	25	0	0	6.2	6.2	70
483	M	74	25.1	1	0	0	1	3	5.8	15.3	1.1	73	75	61	368	3.7	3.6	18.8	13.8	4.08	37	0	1	16.6	16.6	75.61	11.8	214	1.3	4.3	26	22	17.8	1.5	1	hyper
484	M	69		1	0	0	1	1	6.8	8.7	1.6	152	213	171	244	4	3.8	78.1	25.2	8.26	23	1	0	53.3	53.3	73.56
485	M	63	20.4	1	0	1	1	1	6.6	16.8	0.9	32	25	67	155	4	3.5	2.9	1.6	2.4	33	1	0	28.9	28.9	65.76
486	F	52	22.8	0	0	0	1	2	3.9	23.3	0.7	33	36	11	26	4.3	4.4	2.1	2	1.23	16	0	0	59.8	59.8	57.22
487	F	66	20.1	0	0	0	1	2	6.9	12.5	0.7	58	58	22	137	4.2	4.3	3.2	3.3	4.02	27	0	0	57.6	57.6	71.04
488	F	55	22.9	0	0	0	1	2	6.2	26.8	0.9	29	22	17	49	3.6	3.7	2.8		1.27		0	0	55.9	55.9	59.89
489	M	56	23	0	0	0	1	2	5.4	18.2	0.4	28	37	106	27	4.1	3.5	1.8	2.3	1.42	24	0	0	58.5	58.5	60.61
490	F	53	28.8	0	0	0	1	2	5.6	12.3	0.4	27	28	19	47	4	4.1	1.5	1.3	2.2	26	0	0	18.2	18.2	54.74
491	F	71		0	0	0	1	1	5	15.4	0.6	33	23	12	118	4.2	4.5	1.7	1.9	3.17	20	0	0	64	64	76.23
492	M	64	20.2	0	0	0	1	2	5.7	16.6	0.6	25	17	33	33	3.8	3.9	4	2.3	2.34	11	0	0	59.6	59.6	68.7
493	F	77	28.3	0	0	0	1	3	5.8	16.8	1.2	29	21	23	47	4.1	4.2	5.1	4	2.9		0	0	48.3	48.3	81.25
494	F	64	20.7	0	0	0	1	3	6.4	12.5	0.7	59	31	25	70	4.5	4.5	3	1.9	5.43	25	0	0	54.5	54.5	68.28
495	F	82	22.8	0	0	0	1	2	6.1	24	0.7	49	43	23	350	3.9	4	4.2	2.5	2.55		0	0	49.3	49.3	86.34
496	F	85	22.8	1	0	0	1	3	5.2	14.7	0.3	46	33	42	1410	3.3	3.7	11.6	5.3	4.63	19	0	0	20	20	86.89
497	M	71	23.4	0	0	0	1	2	6.2	12.3	0.6	49	59	118	91	4.4	4.5	4.9	3.5	3.68	22	0	0	60.1	60.1	76.23
498	M	78	21.6	0	0	1	1	2	6.2	22.6	0.8	29	20	12	89	4.6	4.7	1.2	1.2	2.24	12	0	0	60.1	60.1	83.24
499	F	77	23.4	0	0	0	1	3	6.5	13.5	0.5	20	14	15	38	4.2	4	4	2.2	3.05		0	0	59.8	59.8	81.72
500	F	74	21.1	0	0	0	1	2	7	14	0.6	42	35	14	77	4.4	4.2	3	2.9	3.75	14	0	0	54.1	54.1	78.73
501	M	79	23.1	0	0	0	1	2	6.7	17.5	1.3	27	26	17	72	4.1	4.3	1.1	0.9	2.39		0	0	60.1	60.1	83.73
502	F	76	20.7	1	0	0	1	2	5.9	13.9	0.6	59	28	19	115	3.6	3.8	3	3	6.1	32	0	0	6.4	6.4	76.77
503	F	72	24.2	0	0	0	1	3	3.7	11.7	0.7	35	24	20	195	4.2	4.1	1	1	4.4	18	0	0	56.1	56.1	76.9
504	F	58	24.8	0	0	0	1	2	7.1	18.4	0.6	44	64	46	37	3.9	3.9	5	2	1.73		0	0	62.1	62.1	63.16
505	F	74	18.4	0	0	0	1	2	7	22.2	0.6	28	24	12	51	4.8	4.8	3.9	3.3	1.91		0	0	61	61	79.31
506	F	37	27.4	0	0	0	1	1	6.9	17.6	0.5	69	105	63	60	4.1	4.2	18.8	2.8	1.42	15	0	0	25.5	25.5	39.59
507	M	74	24.9	0	0	0	1	2	5.4	11.6	0.8	28	19	37	46	3.3	3.6	4.7	5.5	4.1	17	0	1	64.3	12.5	75.28	10.2	20	1.6	4	40	28	12.5	2.1	2	hyper
508	M	61	19.3	0	0	0	1	1	3.8	8.5	0.5	23	11	48	3030	3.6	3.5	2.4	1.3	4.98	49	0	0	45.8	45.8	65.28
509	F	79	16.8	0	0	0	1	3	5.4	14.7	0.7	24	17	17	15	4.1	4.4	3.1	1.8	3.13		0	0	4.6	4.6	79.61
510	F	83	19.1	0	0	0	1	2	5.1	28.6	0.6	32	29	15	64	4.7	4.3	5.2	5.5	1.72		0	1	63.9	37	86.31	4.3	1410	0.7	4.2	24	24	21.8	3.5	1	hyper
511	M	75	20.3	0	0	1	1	2	6.3	17.7	0.6	33	37	75	53	3.9	3.6	2.3	1.3	2.3		0	0	42.6	42.6	78.78
512	M	68	20.7	0	0	0	1	2	6.6	17.9	0.6	60	47	27	436	3.9	4.4	2.7	2.9	3.32		0	0	30.6	30.6	70.78
513	M	60	20.9	0	0	0	1	2	6.5	17	0.7	35	37	89	35	4.7	4.7	2.2	2	2.03		0	0	59.8	59.8	64.22
514	M	60	18.8	1	0	0	1	1	6.8	8.8	0.4	29	13	23	355	2.9	2.6	4		5.48	19	0	0	56.7	56.7	64.92
515	F	78	16.9	0	0	0	1	1	6.4	20.2	0.7	34	24	34	590	4.2	4.1	9.4	5.3	2.68	23	1	0	65.1	65.1	83.53
516	F	59	14.2	0	0	0	1	1	5.1	18	0.7	42	61	50	42	4	4.1	6.9	11	1.76	13	1	0	52	52	63.79
517	F	72		0	0	0	1	1	6.8	16.9	0.6	48	35	33	71	3.9	4.2	10	5.9	3.46	11	1	0	66.2	66.2	77.48
518	M	54	25.6	0	0	0	1	1	6.9	16.4	0.6	63	93	103	23	4.3	4.6	6	4	2.15	21	0	0	61	61	59.54
519	F	54	28.3	0	0	0	1	2	7	26.1	1.1	22	21	34	15	4.4	4.3	1.5	1.6	0.99		1	0	57.7	57.7	59.03
520	M	53		0	0	0	1	2	4.7	15.3	0.4	44	54	54	18	4.5	4.6	4.5	4.2	2.07	19	0	0	50.3	50.3	56.88
521	M	56	23.5	1	0	1	1	1	6.6	7.4	0.3	16	32	64	479	4.2	5.3	7.7	3	2.14	22	0	0	62	62	61.62
522	F	67	25.6	0	0	0	1	2	5.9	11.4	0.7	37	37	75	45	4.1	4.1	6.1	4.9	3.57		0	0	60.8	60.8	71.7
523	F	57	17.8	0	0	1	1	2	5.8	10.9	1	65	54	51	221	4.3	4.3	9.7	5.7	4.63	26	0	0	64.6	64.6	62.15
524	M	51		0	0	0	1	5	6.2	15	0.4	20	38	111	20	4.4	3.4	7.4	7	1.1	19	0	0	39.2	39.2	54.49
525	M	81	16.1	0	0	0	1	3	6.4	16.4	1.3	73	43	32	290	4.2	3.8	4.9	2.6	5.5		0	0	30.1	30.1	83.74
526	F	52	22.2	0	0	0	1	2	5.9	28.1	0.8	22	27	50	40	4.4	4.1	3.1	2.1	0.78		0	0	59.8	59.8	56.98
527	M	34		0	0	0	1	2	6.5	23.6	0.4	40	48	24	68	4.7	4.8	4.8	4.2	0.83	25	0	0	8.7	8.7	34.96
528	M	78	21.7	0	0	0	1	2	6.4	20.9	1.2	42	44	21	49	4.6	4.1	2	1.3	2.36	22	0	0	56.8	56.8	82.97
529	M	54	26.6	0	0	0	1	3	6.2	17.2	0.9	59	73	96	65	4.2	4.3	11	5	2.17	22	1	0	57.5	57.5	58.78
530	F	70		0	0	0	1	1	5.7	19.4	0.4	28	32	25	228	4.3	4.1	2.1	3	1.79	15	1	0	6.2	6.2	70.94
531	M	55		0	0	0	1	2	5.7	21.9	0.7	31	35	47	55	4.2	4.2	2.4	3.1	1.32		0	0	64.5	64.5	60.11
532	F	67		0	0	0	1	2	4.2	13.2	0.8	41	21	17	20					4.54		0	0	13.5	13.5	68.36
533	M	76	29.1	0	0	0	1	2	6.1	19.4	0.9	40	34	27	51	4.6	4.6	13.1	9.8	2.69		0	0	58.1	58.1	81.07
534	F	73		0	0	0	1	3	5.1	16.3	0.8	48	43	23	17	4.6	4.6	3.8	2.8	3.28		0	0	53	53	77.64
535	M	61	24	0	0	0	1	2	7.2	14.4	0.9	104	142	32	138	3.7	4.2	10.7	4.9	3.7	21	0	0	60.8	60.8	66.3
536	M	74	25.1	0	0	0	1	2	5.2	17.4	0.6	37	37	51	42	3.7	3.9	5.1	3.6	2.59	21	0	0	59.5	59.5	79.18
537	F	61	21.9	0	0	0	1	1	6.1	11.4	0.6	38	36	20	46	3.7	3.6	4.3	1.6	3.39	18	0	0	57.4	57.4	66.24
538	F	72	20.7	1	0	0	1	2	7	8.8	1	28	18	21	103	3.6	3.7	5.5	5.2	5.4	15	0	0	59.9	59.9	77.22
539	M	59	22.3	0	0	0	1	3	7.3	20.2	0.9	18	19	38	18	4.3	4.5	2	2	1.21	20	0	0	54.5	54.5	63.52
540	M	67		1	0	0	1	1	5.4	8.8	0.4	17	21	25	430	4	3.8	2	1	2.82		0	0	20	20	69.13
541	F	77	24.9	0	0	0	1	2	5.9	16.7	0.8	56	54	64	105	4	3.7	3	2	3.51		0	0	10.1	10.1	78.08
542	F	77	21.4	0	0	0	1	1	6.5	15	0.9	43	55	32	46	4.5	4.4	2.4	1.4	2.98	14	0	0	65.6	65.6	82.43
543	M	67		0	0	1	1	2	6	16.1	1	44	36	30	123	4.3	3.9	5	4	3.05	22	0	0	60.7	60.7	71.77
544	F	84	24.3	1	0	0	1	2	6.4	10.8	0.8	48	38	24	643	3.7	3.5	9.6	10.9	6.06	17	0	1	29	3.3	84.5	81.4	31	0.7	3.9	30	18	11.3	1.9	2	hyper
545	M	63	23.6	0	0	0	1	2	5.3	13	1.1	65	104	36	57	4	4.1	46	11	3.09	21	0	1	63	35.7	66.2	114	19	1	4.3	21	18	14.9	1.9	1	hyper
546	F	72	24.7	0	0	0	1	2	5.7	12.2	0.7	36	35	21	184	4.3	4.4	4.7	4.1	3.59	17	0	0	65.7	65.7	77.2
547	M	52	20.6	0	0	0	1	2	6.2	23.2	0.4	28	28	38	44	4	3.6	3.1	2.1	1.19		0	0	29.2	29.2	54.65
548	M	85	20.1	0	0	0	1	2	6.2	14.2	0.9	56	68	18	65	4		5.1	3.1	4.07	11	0	1	45	3.8	85.55	2.4	11	1		23	13	14.4	1.5	1	hyper
549	F	65		1	0	0	1	2	6.3	8.1	1.6	55	48	31	105	4.3	4.5	35.1	7.5	6.37		0	1	38.2	38.2	68.42	1.8	19	1.4	4.8	18	14	10.9	1.4	1	hyper
550	M	71	23.3	0	0	0	1	2	6.9	17.2	0.9	28	30	51	62	3.7	3.9	9.4	4.1	2.11	20	0	0	62	62	76.39
551	M	59	18.7	0	0	0	2	4	6.4	16.2	0.8	18	10	18	37	4.3	4.2	2.5	2.6	2.07	19	0	0	62.4	62.4	63.93
552	M	47	25.9	1	0	0	1	2	6.4	11.4	1.1	108	145	78	393	4.3	4.2	31.3	10	3.7	45	0	0	52.6	52.6	51.62
553	M	63	19.8	0	0	0	1	7	6.5	17.7	1.2	52	43	36	191	4.4	4	3.2	5.6	2.82	17	0	0	12	12	64.15
554	F	71	21.9	0	0	0	1	1	6	19.4	0.5	40	39	17	194	3.8	3.6	2.9	1.8	2.34	21	1	0	56.2	56.2	76.14
555	F	79	24.3	0	0	0	1	2	6.9	13.7	0.6	34	21	22	217	3.9	3.9	16.4	8.6	4.28	29	0	0	58.4	58.4	84.09
556	M	78	25.1	0	0	0	1	2	4.8	16.1	0.5	32	27	16	152	4.1	4	3.1	2.2	2.98	43	0	0	58.5	58.5	83.1
557	F	53	19.9	0	0	0	1	2	6.6	15.4	0.3	50	42	85	126	4	3.9	5.6		2.66	34	0	0	61.6	61.6	58.36
558	M	73	23.4	0	0	0	1	1	6.7	18.2	0.8	30	32	36	32	3.9	4.2	1.9	1.6	2.13	16	1	0	59.2	59.2	78.4
559	F	56		0	0	0	1	2	5.1	20	0.6	45	42	26	40	4.2	4	3.8	3.3	1.94		0	0	60.5	60.5	61.28
560	M	75	22	0	0	0	1	2	4.6	13.7	0.8	57	69	34	154	4.3	4.1	10.8	6.7	3.76	54	0	1	24.2	24.2	77.24	36.2	50	0.9	4.5	29	18	15.1	2.3	1	hyper
561	F	60		0	0	0	1	1	5.3	15.1	0.8	19	15	15	91	4.3	3.9	2.4	2.4	1.95	15	0	0	66.3	66.3	65.98
562	M	74		1	0	1	1	2	6.8	9.1	0.9	50	60	49	81	4.3	4	7.2	3.5	5.25	13	0	1	14.5	14.5	75.43	2.5	16	0.6	4.2	18	13	10.1	2	2	hyper
563	F	63		1	1	0	1	2	5.9	6.5	1.2	51	50	34	355	3.1	4	121.2	26.7	6.99	14	0	0	17	17	64.65
564	M	84	20.7	0	0	0	1	1	6.9	14.5	0.6	51	33	38	140	3.7		1.8		5.14	16	0	0	63.3	63.3	89.35
565	M	57		0	0	0	1	2	4.6	20.8	1	26	33	25	74	4.4	4.2	5	5	1.24	41	0	0	63	63	62.23
566	F	75	18.1	0	0	0	1	2	6.5	14.9	0.6	31	26	12	41	4.1	3.9	2.9	2.7	3.06		0	0	56.6	56.6	79.95
567	F	77		0	0	0	2	4	3.7	14.5	0.5	35	26	29	96	4.1	4.1	4.9	4.3	3.65	13	0	0	6	6	77.73
568	M	71	25.3	1	0	0	1	1	6.5	9.4	1.6	25	19	19	28	3.4	3.9	3.4	2	4.33	17	0	0	53.3	53.3	75.9
569	F	59	23.3	1	0	0	1	2	6.7	19.6	0.9	34	43	38	61	4.7	4.5	8.7	6.3	1.56	22	0	0	62.9	62.9	63.98
570	F	63	20.9	1	0	0	1	2	6.1	9.1	0.5	27	22	16	40	4.7	4	3.2	2.5	3.99	36	0	0	59.8	59.8	67.72
571	M	51	22.1	1	0	0	1	2	6.2	8.7	1.1	60	52	17	135	3.6	3.6	5.5	3.6	4.88	14	0	0	59.6	59.6	56.19
572	M	66	31.2	0	0	0	1	2	5.2	23.9	0.8	90	166	88	46	3.8	4	16.1	4.7	1.93	19	0	0	58.9	58.9	71.14
573	F	78		0	0	0	1	3	6.1	11.1	0.7	45	40	26	84	3.9	4	3	2	5	18	0	0	60.5	60.5	83.05
574	F	51	17.9	0	0	1	2	4	6.2	18.7	0.9	44	66	36	56	4.5	4.3	3	3	1.48	24	0	0	63.7	63.7	56.54
575	F	67		0	0	0	1	2	5	17.9	0.7	47	38	21	64	4.6	4.5	3.3	2.8	2.85	15	0	0	45.3	45.3	71.01
576	F	70		0	0	0	2	4	6.2	18.7	0.8	27	20	14	21	4.2	4.1	1.5	1.5	2.26		0	0	52.5	52.5	74.61
577	F	80	19.6	0	0	0	1	2	5.8	21	0.9	36	30	24	111			2.5		2.5	16	0	0	56.1	56.1	84.87
578	F	67		0	0	0	1	2	5.5	14.4	0.9	78	96	35	66	4.5	4.5	5.3	2.7	3.7		0	0	44.9	44.9	70.96
579	F	69	18.2	0	0	0	1	7	7.6	21.3	0.6	28	27	17	20	4.3	4.4	4.4	4.4	1.75		0	0	28.5	28.5	71.53
580	F	62	24.9	0	0	0	1	2	6.3	13.8	0.6	62	69	29	153	3.9	3.9	7.8	4.5	3.35		0	0	52.2	52.2	66.58
581	F	61	23.8	0	0	0	2	4	6.5	20.4	0.6	18	17	16	95	4.2	4.2	3.5	3.7	1.31	20	0	0	7	7	61.81
582	M	78	25.2	0	0	0	1	2	7	14.2	1.1	25	23	25	64	4.6	4.1	3.4	3.3	2.86		0	0	60.3	60.3	82.73
583	F	67	28.5	1	0	0	2	4	4.4	6.1	1.7	93	84	25	402	3.9	4.1	11	7.5	11.15	29	0	0	67.6	67.6	72.21
584	F	78		0	0	0	2	4	6.5	15.5	0.7	58	76	36	289	4.3	4.4	5	3	3.35	23	0	0	67.6	67.6	83.59
585	F	74	22.1	0	0	0	1	2	6.8	14.5	1	28	26	15	28	4.2	4	8.3	8.5	2.8	12	1	0	64.2	64.2	78.95
586	M	82	25.1	0	0	0	2	4	6.1	10.3	0.6	72	59	54	139	3.7	3.7	3	2.2	7.46		0	0	27.4	27.4	84.51
587	M	72	22.6	0	0	0	1	2	6	19.2	1	29	24	21	156	3.9	4.1	1.6	1.5	2.22	16	0	0	54.5	54.5	76.24
588	F	84	21.4	0	0	0	2	4	5.2	11.8	0.7	53	46	20	94	4.2	4.3	2.8	1.7	5.56	15	0	0	61.7	61.7	89.37
589	M	73	20.6	0	0	0	1	2	5.2	13	1.2	41	35	16	155	4.6		5.7	4.9	3.89	19	0	0	41.8	41.8	76.72
590	M	69	19.9	0	0	0	1	2	6.8	20.4	0.8	35	26	21	48	4.2	3.7	1.5	1.8	2.32	11	0	0	53	53	73.64
591	M	71	22.4	0	0	0	1	2	5.5	13.6	0.7	33	24	20	72	4.3	4.3	1.6	1.3	3.52	15	0	0	59.8	59.8	75.72
592	F	68	21.8	1	0	0	1	2	4.1	6.5	0.9	59	42	58	687	3.6	3.7	35.4	7.7	9.52	19	0	0	60	60	72.73
593	F	55	27.1	1	0	0	1	2	5.8	7.6	0.7	50	37	24	364	3.7	3.5	4	3.5	5.95	33	0	0	60.1	60.1	59.73
594	F	84	17.3	0	0	0	1	2	5	24.4	0.9	50	31	61	207	3.7	3.7	4.8	5.7	3.09	26	0	0	19.9	19.9	85.89
595	M	73	23.2	0	0	0	1	2	6.4	16.1	0.5	23	14	18	64	3.7	4	2.7	2.8	2.79	12	0	0	27.6	27.6	75.53
596	M	66	20.5	0	0	1	1	3	6.4	12.9	0.9	51	79	44	78	4.5	4.5	7.6	5.7	2.94		0	0	60.3	60.3	70.76
597	M	79	21.7	0	0	0	1	2	5.9	15.1	0.9	33	21	20	93	3.8	3.6	4.3	2.8	3.77	18	0	0	59.8	59.8	83.73
598	F	82	16.7	0	0	0	2	4	6.5	10.9	1.1	31	26	19	98	4.6	4.4	2.7	2.6	4.57	15	0	0	6.6	6.6	82.78
599	F	32	20.8	0	0	0	2	4	6.6	24.3	0.4	18	19	14	24	4.2	4.5	3.5	3.7	0.54	17	0	0	30.1	30.1	34.74
600	M	61	26.8	0	0	0	2	4	6.9	25.2	0.8	26	34	93	17	4.4	4	3.2	3.1	1.08	17	0	0	5.9	5.9	61.73
601	F	82		0	0	0	1	2	5.8	26.5	0.8	30	24	15	30	4.3	4	4.3	4.1	1.89	12	0	0	22.7	22.7	84.12
602	F	77	24.8	0	0	0	2	4	6.5	18.8	0.8	40	21	19	184	4.2	4.1	2.2	2	3.58	18	0	0	66	66	82.28
603	F	74	29	0	0	0	2	4	6.6	12.2	1.1	46	31	19	266	4.1	4	6.3		5.01	15	0	0	6.4	6.4	74.77
604	M	60	25.4	0	0	0	1	1	6.4	12.1	0.7	89	213	107	23	4.2	4.2	15.9	3.6	3.02	13	0	0	24.3	24.3	62.48
605	F	80	23.1	0	0	0	2	4	6.6	12.7	0.9	24	14	12	76	4.3	4.5	1	1.5	4.04	23	0	0	59.3	59.3	85.17
606	F	83		0	0	0	2	4	4.8	12.4	0.8	71	26	37	119	3.9	4.1	17	9.6	9.32	14	0	0	60.7	60.7	88.28
607	M	80	19	0	0	0	1	2	4.5	20.8	1.9	24	18	15	67	4.3	4.1	2.2	1.5	2.18	24	0	0	66.3	66.3	85.22
608	F	79	26.5	1	0	0	1	2	5.9	11	1.1	52	33	27	1480	3.4	3.6	23.5	5.3	6.5	76	0	0	64.9	64.9	84.22
609	M	76	21.6	0	0	0	1	2	6.5	19.2	1.9	33	22	23	84	4.5	4	1.9	1.9	2.78	15	0	1	63.4	12.5	77.28	1.6	17	2.3	4.4	34	26	22.1	1	1	hyper
610	F	66		0	0	0	1	2	5.6	18.6	0.9	23	18	12	23	4.3	3.6	3.3	2	1.92		0	0	55	55	70.82
611	F	57	21.4	0	0	0	2	4	5.9	31.5	0.6	27	28	50	16	3.9	4.6	3.3	3.7	0.92	21	0	0	10.8	10.8	58.13
612	F	72	24.7	0	0	0	1	2	5.7	13	0.8	40	37	22	220	4.3	4.4	4.7	4.1	3.64	13	0	0	65.7	65.7	77.2
613	M	61	22.5	1	0	0	1	2	5.3	6.7	1.1	37	40	27	68	4.2	4.4	10.3	8.1	5.33	17	0	0	45.3	45.3	65.01
614	F	66	28.5	1	0	0	1	2	6.7	8.6	1.6	84	79	237	599	3.7	3	10.2	5.4	7.25	21	0	0	18.9	18.9	67.81
615	F	68	21	0	0	1	2	4	6.5	17.5	0.5	62	57	68	75	4.2	4.2	4.6	4.6	3.19	14	0	0	61.9	61.9	73.26
616	F	81	21.5	0	0	0	2	4	6.6	19	0.5	37	25	12	66	4.1	4.2	2.5	3.5	3.15	19	0	0	55.2	55.2	85.85
617	F	81	20.3	1	0	0	1	2	6.5	9.8	1	26	11	28	369	3.8	3.6	4	3.2	6.48	28	0	0	6	6	81.73
618	M	57	24.4	0	0	0	1	2	5.8	19.8	0.8	52	66	97	36	4.5	4.5	2.3	2.4	1.84	22	0	0	60.7	60.7	61.77
619	F	73	20.5	1	0	0	1	2	6	10.9	0.9	32	25	16	203	4.3	4.2	1.5	2.2	4.29	22	0	0	64	64	77.87
620	F	76	17.3	1	0	1	1	3	6.7	6.3	0.9	61	57	35	222	3.5	4.2	11.7	5.1	9.75	11	0	0	59.6	59.6	81.2
621	M	76	23.1	1	0	0	1	3	5.9	18.7	2.2	25	15	16	124	3.9	3.7	2.4	2.1	2.62		0	0	59	59	81.14
622	M	58	22.1	0	1	0	1	7	6	15.9	1.5	36	15	37	60	4.1	4.2	7.1	3.8	3.39	16	0	0	38.1	38.1	60.82
623	M	73	19.1	0	0	0	2	4	5	18.3	0.7	26	31	23	44	4.2	4.3	5.2	3.4	1.86	17	0	0	66.1	66.1	77.72
624	M	66	22.3	1	0	1	2	4	6.6	8.9	2	28	26	10	195	4.2	4.8	4.9	5.3	4.07	23	0	0	66.1	66.1	71.22
625	F	67	26.5	0	0	0	2	4	3.8	15.9	0.5	14	15	20	37	4.7	4.3	2.5	2.4	1.52		0	0	66.5	66.5	71.76
626	M	55	21.6	0	0	0	2	4	6.4	10.9	0.7	21	19	16	37	4.7	4.8	2.2	2.5	2.43	28	0	0	40.6	40.6	58.61
627	M	44	25.3	0	0	0	1	2	6.1	24.6	0.8	17	24	32	20	4.5	4.4	6.2	5.5	0.62	142	0	0	38.6	38.6	47.45
628	F	64	19.8	1	0	0	1	2	5.3	11.7	0.8	63	45	32	112	3.8	3.9	15.9	13.1	5.14	16	0	0	37.5	37.5	67.33
629	M	75	25.2	1	0	1	1	2	4	12.2	0.8	81	79	81	258	4.3	4.1	5.5	5.2	5.6	21	0	0	37.5	37.5	78.36
630	M	70	23.5	0	0	0	1	2	6.3	13.2	0.9	22	15	12	103	3.7	3.9	3.3	2.7	3.01	11	0	0	36.4	36.4	73.28
631	M	34	20.2	0	0	0	1	2	7	21.9	0.9	25	37	41	9	4.4	4.5	3.3	2.9	0.64	22	0	0	37.6	37.6	37.37
632	F	65	23.2	1	0	0	1	2	6.1	12.5	0.7	45	48	29	80	4.1	4.4	5.2	4.4	3.38	19	0	0	38.7	38.7	68.45
633	F	53	24.9	0	0	0	1	2	6.5	15.2	1.2	27	38	17	24	4.3	4.1	4.5	3.4	1.53		0	0	60.8	60.8	57.8
634	F	68	24.6	0	0	1	1	2	4.3	14.2	0.9	27	25	46	92	4.1	4.1	3.5	3.6	2.59	22	0	0	61.4	61.4	72.72
635	F	66	19.6	0	0	0	1	2	6.3	17.8	1.7	34	27	16	35	4	3.5	2.2	2.4	2.43	27	0	0	0	3.7	66.23
636	M	82	20.3	0	0	0	2	4	6.3	24.9	0.9	21	16	33	86	4.5	4.2	2.5	2.4	1.73		0	1	66.3	12	83.23	38.7	106	1.1	4.6	28	13	22.2	3.5	2	hyper an
637	M	64	16.3	0	0	0	2	4	6.4	16.6	0.9	28	18	18	205	4.2	4.2	4.6	4.1	2.54	20	0	0	65.6	65.6	69.2
638	F	56	22.6	0	0	0	2	4	5	23.8	0.6	41	61	29	17	4	3.9	4.9	3.7	1.24	26	0	0	59.7	59.7	61.2
639	F	56	27.1	0	0	0	2	4	5	20.5	0.7	26	28	24	15	4.4	4.5	2.1	2.1	1.34	13	0	0	65.6	65.6	61.2
640	M	66	20.6	0	0	1	2	4	5.9	24.5	0.7	17	21	126	32	4.1	4.3	6	4.7	1	20	0	0	59.9	59.9	71.22
641	F	52	18.6	0	0	0	2	4	6.5	23	0.9	17	19	29	14	4.4	4.7	2.1	2.5	0.88	21	0	0	59.9	59.9	57.22
642	M	63	21.7	0	0	0	2	4	7.1	16.3	0.9	37	29	186	17	4.5	4.9	3.4	2.9	2.66	18	0	0	65.4	65.4	68.14
643	F	60	24.4	0	0	0	2	4	5.8	20	0.5	38	37	17	11	4.6	4.3	8.9	6	1.87	18	0	0	65.6	65.6	65.2
644	F	64	20.5	0	0	0	2	4	6.3	18.1	0.7	103	131	19	68	3.9	4.1	6	5	3.18		0	0	64.4	64.4	69.33
645	F	60		0	0	0	2	4	4.6	14.5	0.7	32	443	28	250	4.2	4.2	4	3	0.63		0	0	66.3	66.3	65.5
646	M	74	21.4	0	0	0	1	3	5.1	18.3	0.7	94	149	98	30	4.4	4.3	8.3	5.7	3.11	24	0	0	48.6	48.6	78.28
647	M	81	26.1	0	0	0	2	4	7.7	14.1	0.7	22	20	19	68	4.1	4.8	2	2.4	2.83	14	0	0	65.4	65.4	86.14
648	F	75	19.3	0	0	0	1	2	5.7	13.7	0.6	40	27	13	59	3.9	4	3	2.8	4.21	21	0	0	60	60	79.73
649	F	63	24.6	1	0	0	1	2	6.8	9.8	0.8	62	54	50	23	4.1	4.1	22.5	9.3	5.42	21	0	0	60.1	60.1	67.73
650	M	77	29.4	0	0	0	1	2	7.1	17.8	0.4	25	21	32	49	4	4.2	4.6	4.6	2.36	18	0	0	61.7	61.7	81.72
651	M	72	22	0	0	1	1	2	6.5	13	0.6	32	42	37	41	4.1	4	3.2	2.4	2.73	23	0	0	60	60	76.73
652	M	51	30.3	0	0	0	1	2	5.8	23.4	0.5	25	34	78	16	4.4	4.2	4.8	3.5	0.93	44	0	0	0	0	51.23
653	M	66	24.3	0	0	0	1	2	6	16.4	0.7	24	32	55	27	4.6	4.4	3.9	3.6	1.71	15	0	0	60.5	60.5	70.72
654	F	82	28	1	0	0	1	2	7.8	9	0.5	111	98	94	348	3.2	3.2	31.1		10.22	21	0	0	18.1	18.1	83.74
655	M	65	22.9	0	0	0	1	1	6.7	12.9	0.6	56	87	42	60	4	4	8.9	6.1	3.03	29	0	0	57.2	57.2	70.23
656	F	62	18.3	0	0	1	1	2	6	17	1.2	105	87	34	14	4.3	4	4.3	3.7	4.11	17	0	0	58.5	58.5	67.1
657	M	72	20.7	0	0	0	2	4	5.4	18.7	0.4	38	56	37	536	3.9	3.7	4.6		1.96	15	0	0	12.1	12.1	73.26
658	M	75	18.8	0	0	1	1	2	5.3	11.2	0.4	43	35	85	162	3.8	4	3.6	14.6	4.87	14	0	1	25.3	9.5	76.05	920.2	197	0.4	4	40	19	11.1	1.6	1	hyper
659	F	46	19.1	0	0	0	1	2	6.3	27.4	0.5	53	55	50	21	4.2	3.9	3	2.3	1.2	18	0	0	36.5	36.5	49.27
660	F	59	21.2	0	1	0	1	2	5	17.5	0.5	36	26	22	62	4.6	4.2	4.6	3.6	2.38	22	0	0	35.3	35.3	62.2
661	F	73	18.8	0	0	1	1	2	5.1	13.1	0.6	38	30	26	361	2.4	3.2	3.8	4	3.87		0	0	24.4	24.4	75.27
662	M	77	22.3	0	0	0	2	4	6.8	15.7	0.9	24	17	17	96	4.1	4.1	3.3	4.1	2.85	14	0	1	70.2	39.3	80.5	3.6	20	1.1	4.1	22	16	15.4	1	1	hyper
663	M	59	18.9	0	0	0	1	2	5.8	20.4	1.1	34	37	37	20	4.2	3.9	2.9	2.8	1.62		0	0	56.2	56.2	63.98
664	M	78	22.7	0	0	0	2	7	4.6	25.6	0.4	39	23	56	58	3.3	3.6	4	2	2.48	14	0	0	8.5	8.5	78.94
665	M	60	25.3	1	0	0	1	2	6.5	10.7	0.9	36	30	194	625	3.8	4.3	4	3.6	3.69		0	0	21	21	61.98
666	F	72	17.7	1	0	0	1	1	4.8	9	0.6	16	9	9	1540	3.8	3.6	2.7	2.1	4.27	18	0	0	45.1	45.1	76.22
667	M	61	23.4	0	0	1	1	2	7.1	13.7	0.6	76	76	515	55	3.9	3.6	4.8	3.5	3.88	26	0	0	58.8	58.8	66.13
668	M	85	25.7	0	0	0	1	1	6.2	19.3	0.9	51	55	19	85	4.1	4.2	1.5	0.9	3.03	22	0	0	56.2	56.2	90.14
669	M	82	20.9	1	0	0	1	2	5.9	11.2	0.7	42	24	29	396	3.8	3.8	10.1	7.3	6.28	28	0	0	20	20	83.89
670	M	54	27	0	0	0	1	2	5.9	21.8	1.1	31	47	35	9	4.3	4.6	4.7	4.2	1.12	25	0	0	54.1	54.1	58.73
671	F	69	18.9	0	0	1	1	2	6.5	21.7	0.7	53	39	29	84	4.4	4.4	9	6	2.7	16	0	0	57.5	57.5	73.83
672	M	76	17.5	0	0	1	2	4	3.9	13.3	1	27	28	18	70	3.8	4	1.6	1.4	2.92	18	0	0	62.6	62.6	81.45
673	F	55	23.5	0	0	1	2	4	6.8	12.6	0.5	46	54	30	23	4.1	4.3	5.9	6.9	2.73	20	0	0	62.4	62.4	60.08
674	F	77		0	0	0	2	4	6.1	21	0.7	23	26	21	143	4.5	4.1	1.6	3	1.65		0	0	41	41	80.64
675	F	68		0	0	0	2	4	2.6	14.9	0.9	61	40	26	84	4.6	4.3	2	2	4.4	18	0	0	20.9	20.9	69.98
676	M	72	19.6	0	0	0	1	2	4.8	16.6	0.5	41	37	29	77	3.9	3.8	13.4	5.8	2.92	26	0	0	59.6	59.6	77.2
677	M	71	23.9	0	0	1	1	1	6	10.6	0.4	17	20	19	174	4.3	3.9	2.7	2.3	2.55	19	1	0	57.1	57.1	76.22
678	F	75	20.9	0	0	0	1	3	6.2	15.1	0.6	62	45	19	143	4.4	4	3.5	2.2	4.59		0	0	59.9	59.9	79.72
679	F	66		0	0	0	1	2	5.8	14.4	1.2	27	20	16	103	3.3				2.77		0	0	22.1	22.1	68.07
680	F	67	23.2	1	0	0	1	2	6.1	7.1	0.6	25	22	27	16	4.1	4.4	6.7	4	5.03	16	0	0	68.4	68.4	72.68
681	F	76	23.3	0	0	0	1	1	6.1	11.4	1.3	26	15	15	123	4.2	3.9	3.1	2.7	4.48		0	0	64.3	64.3	81.82
682	F	69	20.6	0	0	0	1	2	6.3	14.6	0.9	64	56	54	671	4	3.7	6.8	6.1	4.04	21	0	1	62.4	30.7	71.78	10.8	34	0.8	3.1	52	32	13.5	2.8	1	hyper
683	F	70	23.8	0	0	0	1	3	6.9	20.4	0.5	38	29	25	29	4.4	4.7	3.5	3.2	2.42		0	0	59.9	59.9	74.72
684	F	66		0	0	0	1	2	5.6	24.8	0.7	26	24	16	51	4.3	3.7	2.8	2.2	1.41	21	0	0	53.9	53.9	70.72
685	M	65	24.8	0	0	1	1	2	6.4	14.6	0.6	26	25	48	145	4.9	4	10.6	9.9	2.32	27	0	0	26.1	26.1	67.41
686	F	63	16.2	0	0	0	1	2	6.4	22.2	0.2	23	15	16	18	4	3.7	3.8	1.4	1.69	19	0	0	58.5	58.5	68.1
687	F	75	23.2	0	0	0	1	2	6.9	10.4	1.1	30	33	19	160	4	4.4	3	3.2	3.77	10	0	0	59.8	59.8	79.71
688	F	78	17.4	0	0	0	1	2	5.3	14.6	0.8	51	28	11		4		1.9		5.15	14	1	0	74.8	74.8	83.89
689	F	84	24.5	1	0	0	2	4	4.4	10.7	0.6	46	35	23	321	4.2	4.3	4.1	3.7	6.1	20	0	0	60.3	60.3	88.73
690	M	74		0	0	1	1	3	5.7	14.4	1.2	55	57	43	442	3.6	4.2	17	5	3.74	17	0	0	46	46	78.06
691	F	58	34	0	0	0	1	3	5.6	22.4	0.7	32	30	19	74	4	4.1	2.5	2.2	1.51		0	0	48.6	48.6	62.28
692	M	70	21.6	0	0	0	1	2	6.3	26.1	0.6	79	19	482	237	3.8	3.7	10.6	7.7	4.86	31	0	0	24.9	24.9	72.3
693	F	80	28.1	0	0	0	1	2	6.3	12	0.7	53	48	23	106	4.3	4.2	3.7	3.4	5.1	16	0	0	59.9	59.9	84.72
694	F	71	24.5	0	0	0	1	3	5.6	24.4	0.6	27	18	14	128	3.9	4.2	2.4	1.9	1.85		0	0	11.9	11.9	72.23
695	M	43	31.2	1	0	0	1	2	6.1	27.5	0.5	39	39	206	41	4.3		3		0.98		1	0	19.5	19.5	44.85
696	M	56	20.4	0	0	1	1	1	5.9	20.8	0.2	25	27	25	26	4.6	4.1	2.5	1.5	1.3	22	0	0	56	56	61.12
697	M	78	22	0	0	1	1	1	7.6	11.2	0.4	18	13	86	484	4.4	4	3.4	1.3	3.48	26	0	0	54.1	54.1	82.97
698	F	62		0	0	0	1	2	6.7	13.8	0.6	48	41	23	39	4.6	4.4	2	1	3.37	27	0	0	63.2	63.2	66.59
699	M	70	22.6	0	0	0	1	2	5.6	11.5	0.6	59	66	28	41	4	4	3.9	2.4	4.42		0	0	54.9	54.9	74.81
700	M	53	26.4	0	0	0	2	4	6.7	20.6	0.8	43	64	78	78	4.5	4.2	3.7	2.5	1.38	22	0	0	60.6	60.6	56.28
701	M	64	21	0	0	0	2	4	6.4	20.5	0.8	32	34	22	32	5.1	4.1	2.3	1.6	1.71	23	0	0	19.4	19.4	65.84
702	F	73		0	0	0	2	4	5.3	20	1.2	31	28	12	4670	3.8	4.5	5	6	2.14		0	0	60.1	60.1	78.23
703	F	66	21.3	0	0	0	1	2	4.8	20.9	1.5	21	18	15	32	4.3	4.2	5.6	4.8	1.56		0	0	61	61	71.07
704	F	84	22.7	0	0	0	1	2	5.6	10.8	0.7	32	23	17	145	4	3.6	13.1	10.4	5.19	15	0	0	53.9	53.9	88.22
705	M	60	21.8	0	0	1	1	2	5.9	12.8	0.9	35	42	72	14	5	4	2.1	1.5	2.53		0	0	59.8	59.8	64.72
706	F	67	27.7	0	0	1	1	2	6.8	13.4	0.6	19	18	18	167	4.6	4.7	3.8	3.3	2.24	22	0	0	45.7	45.7	68.71
707	F	66	19.6	0	0	0	1	2	6.4	19.6	0.8	28	27	23	63	3.7	4.1	2.3	2.4	1.81	18	0	0	54.3	54.3	70.26
708	F	56	21.9	0	0	0	1	3	6.7	25.9	0.7	47	59	22	29	4.2	4.1	2.2	1.6	1.32		0	0	54.1	54.1	60.23
709	F	81	21.2	1	0	0	1	2	5.9	16.8	0.7	107	115	79	383	4	4	20.2	9.7	4.81	22	0	0	61.2	61.2	85.75
710	F	45	21.9	0	0	0	2	4	4.9	19.4	0.6	47	52	32	16	4.3	4.2	2.6		1.51	2	0	0	58.8	58.8	49.64
711	F	68		0	0	0	2	4	6.1	19.6	1	29	11	16	67	4.3	4.4	12	11	3.03		0	0	61.9	61.9	73.39
712	F	78	18.8	0	0	0	1	3	5.9	16	0.4	45	26	21	112	4.1	3.6	3.4	2.5	4.3	28	0	0	57.6	57.6	83.03
713	F	75	21.5	0	0	0	1	3	6.7	21.8	1	38	31	25	65	4	4	5.4	1.5	2.35		0	0	57.3	57.3	80.01
714	F	82	24.6	0	0	0	1	2	6.6	10.8	2.2	33	21	22	89	4.2	4.2	2.2	1.7	5.47	19	0	0	33.8	33.8	85.05
715	F	83	25.2	1	0	0	1	2	6.1	6.1	1	35	18	14	634	3.4	3.4	5.2	2.6	11.22	26	0	0	60.1	60.1	87.73
716	F	72	23	0	0	0	1	3	5.4	18	0.6	27	25	31	35	4.5	4	3.5	2.3	2.16	26	1	0	55	55	76.32
717	F	61		0	0	0	1	2	6.1	18.3	1.2	57	77	38	24	4.5	4.1	8	5	2.17	18	0	0	60.9	60.9	65.82
718	F	67		0	0	0	1	2	6.2	17.6	0.9	29	23	44	126	4.1	3.6	3	2	2.3	28	0	0	54.9	54.9	71.8
719	F	82	23	0	0	0	1	2	6	17.7	0.4	31	19	11	391	3.9	4.1	3.5	4.1	3.29	15	0	0	52.5	52.5	86.6
720	F	69	20.3	0	0	0	1	3	6.4	32.2	0.3	35	17	40	63	3.9	4.1	5.7	4.6	1.82		0	0	62	62	73.87
721	M	56	28.6	0	0	0	1	3	5.7	16.2	0.5	122	225	121	87	4.1	4.3	12.6	8.2	2.81	24	0	0	57.8	57.8	61.05
722	M	59	22.9	0	0	0	1	2	6.3	23.2	0.8	34	31	30	44	4.4	4	5.9	3.7	1.55	18	0	0	57.9	57.9	64.05
723	F	62	23.7	0	0	0	1	2	5.3	14.2	0.5	28	25	25	32	4.4	4	2.6	2.5	2.45	18	0	0	58.5	58.5	66.58
724	F	60	22.6	0	0	0	1	3	6.8	20.8	0.8	25	26	39	15	4.3	4.2	4.3	2.8	1.41		0	0	60	60	64.71
725	F	54	18.8	0	0	0	1	3	5.2	16.5	0.5	52	37	20	36	3.7	4	3.2	1.3	2.8	13	0	0	54.1	54.1	58.23
726	F	56	20	0	0	0	1	2	6	19.5	0.9	34	23	11	10	4.3	4.3	2	2	2.04		0	0	60.8	60.8	61.31
727	F	61		0	0	0	1	2	6.3	21	0.5	57	56	31	33	4	4.2	5	2.8	2.21		0	0	64	64	66.23
728	M	63	21.7	0	0	0	1	2	6.8	24	1	34	30	93	24	4.5	4.3	1.4	1.5	1.63		0	0	35.4	35.4	66.18
729	F	83		1	0	0	1	3	5.7	4.9	0.6	73	45	48	188	3.9	4.2	7.6	3.6	18.43		0	0	57.2	57.2	87.98
730	F	68	20.1	0	0	0	1	2	6.6	15.9	0.6	38	36	30	90	4.2	4.1	3.7	2.6	2.71	15	0	0	37.7	37.7	71.37
731	F	66	18.9	0	0	0	2	4	5.5	17.9	0.7	26	15	12	22	4.3	3.9	2.8	2.5	2.48	17	0	0	59.6	59.6	70.7
732	M	68	27.7	1	0	0	1	3	6.4	8.1	1.6	57	55	71	202	3.9	3.6	6.2	4.4	6.45	21	0	0	53.1	53.1	72.66
733	M	66	22.5	0	0	0	1	2	3.3	11.2	2.5	37	22	42	123	3.9	3.8	3.1	3.4	4.65	24	0	1	50.4	28.1	68.58	2.3	42	1.3	3.6	34	23	12.1	1.8	1	hyper
734	M	57	20.2	1	0	0	1	3	5.7	8.7	0.5	34	33	28	171	4	3.7	8.9	5.4	3.88		0	0	60.3	60.3	61.73
735	M	33	27.7	0	0	0	1	2	5.5	16.4	0.7	56	132	70	24	4.5	4.1	4.3	3.5	0.98		0	0	59.8	59.8	37.72
736	F	72	27.1	0	0	0	1	3	5.7	12	0.7	25	20	16	97	3.8	3.7	2.4	1.8	3.35		0	0	59.6	59.6	76.7
737	F	79	19.2	0	0	0	1	2	6.8	17.1	0.7	40	19	17	129	4.4	4.4	2.8	2.4	4.24	22	0	0	35.7	35.7	82.2
738	F	80	25.1	0	0	0	1	2	5.2	10.2	0.8	39	23	15	162	4	3.9	2.3	1.8	6.38	16	0	0	60.3	60.3	84.73
739	F	70	24	0	0	0	1	2	6.5	18.8	0.7	26	14	16	48	4.1	3.6	2.2	1.1	2.59	23	0	0	60.1	60.1	74.22
740	F	66	21.8	0	0	0	1	3	6.4	12.4	0.5	31	26	14	67	4.4	4.3	2.6	1.5	3.24		0	0	59.8	59.8	70.72
741	M	71	24.9	0	0	1	1	3	6.3	26.8	0.6	21	26	31	49	4	4	2.4	1.3	1.09	13	0	0	57.1	57.1	75.98
742	F	64	23.5	0	0	0	1	2	6.5	16	1	42	44	31	60	4.1	4.2	3.7	1.9	2.53	20	0	0	59.8	59.8	69.22
743	F	62	28.4	0	0	1	2	4	4.2	14.3	0.6	124	142	52	180	3.9	3.8	6	4	4.51	27	1	0	64.4	64.4	67.29
744	F	76	28.7	1	1	1	1	7	6.8	19.5	0.7	87	91	73	139	4	3.9	8	2	3.55		0	0	33.6	33.6	79.03
745	F	79	23.1	0	0	0	1	1	6.5	10.7	0.9	47	30	36	222	4.7	4.6	6.1		6.34	22	0	0	64.1	64.1	83.99
746	F	79	15.5	0	0	1	1	2	6.6	16.9	0.8	33	19	15	161	3.8	3.7	3		3.54	14	0	0	57	57	83.56
747	M	81	29.6	0	0	0	1	2	6.4	12	1.1	100	63	79	360	3.8	4	8.6	6.8	8.5		0	0	13.8	13.8	82.38
748	F	70	18.4	0	0	1	1	1	5.3	11.1	0.3	59	72	85	611	3.5	3.7	3.6	2	4.38	24	0	0	30.8	30.8	73.03
749	F	82	18.3	0	0	0	2	4	5.7	12.5	0.9	23	17	11	46	4.2	3.9	2	1.6	3.66	21	0	0	41.9	41.9	85.72
750	F	65	24.6	0	0	0	2	4	3.9	32.7	0.4	19	14	20	60	4.6	4.1	2.5	2.3	1.01	23	0	0	60.7	60.7	69.78
751	F	66	21	0	0	0	2	4	6.4	16.3	0.9	20	14	19	36	4.4	4.4	4.5	4.9	2.16	26	0	0	50.4	50.4	69.83
752	F	66	20	0	0	0	1	1	6	13.6	0.7	54	47	49	25	4.2	4	17.4	10.2	3.82	13	0	0	68.4	68.4	71.41
753	F	76		1	0	0	2	4	6.5	6.5	1	67	61	18	338	4.1	4.1	4.7	1.9	10.03	23	0	0	66.7	66.7	81.21
754	F	73	21.8	1	0	1	1	2	6.8	10	0.5	35	26	47	397	4.1	3.7	3.7		5.01	15	0	0	60.7	60.7	77.79
755	M	73	20.8	0	0	0	1	2	6.4	15	2	33	26	14	60	4.6	4.9	1.7	1.9	3.15	19	0	0	60.9	60.9	77.99
756	F	73		0	0	0	1	3	6.4	15.1	1.5	67	72	22	36	4.1	4.3	5.8	2.3	3.82		0	0	49.5	49.5	77.35
757	M	73	25.1	1	0	0	1	2	6	7	0.6	43	42	58	292	3.7	3.9	7.9	4.3	6.92	16	0	0	33.6	33.6	76.03
758	M	57	22.6	0	0	0	1	1	5.7	16	0.2	21	14	26	160	4.2	4.1	1.5	1.1	2	21	0	0	45	45	61.21
759	F	45	24.6	0	0	0	1	2	5.4	40.2	0.7	43	38	66	9	3.9	4	3.1		0.78	18	0	0	51.6	51.6	49.53
760	M	68	17.6	1	0	0	1	2	6	7.2	1.1	30	17	29	182	4.5	4.4	2.4	2.1	6.87	20	0	0	55.5	55.5	72.85
761	F	37	18.4	0	0	0	1	2	7.3	18.8	0.8	26	20	17	12	4.3	4	2	2	1.14	26	0	0	53.6	53.6	41.69
762	M	58	23.7	0	0	0	2	4	4.9	25.7	0.4	31	56	15	57	4.3	4.4	2.6	2.7	0.93	20	0	0	58.6	58.6	63.12
763	F	64	22	0	0	0	1	3	6	14	1.5	263	320	448	222	3.7	3.7	912.5	31	6.72	17	0	0	53.2	53.2	68.67
764	F	78	27	1	0	0	1	2	5.7	4.8	1.3	58	38	53	125	3.6	3.7	12.5	6.8	15.29	19	0	1	31.4	3.9	78.56	5.4	62	1.2	3.9	28	20	5.4	3	1	hyper
765	M	44	20.5	0	0	0	1	1	6.1	10.3	0.5	12	15	27	261	3.4	3.1	4.3	1.4	1.32	36	0	0	54.2	54.2	48.98
766	M	57	21.6	1	0	0	1	2	6.7	5.3	2.2	46	27	101	42	4.3	3.9	4.6	3.7	9.52	29	0	0	60.1	60.1	61.73
767	F	78	27.4	0	0	0	1	2	6.2	13.9	0.9	64	56	29	372	3.6	3.7	6	4.8	4.8	15	0	1	57.9	33.1	80.99	4.1	14	0.8	4	44	25	22.7	1	1	hyper
768	M	66	21.8	0	0	0	1	2	5.4	23	0.7	55	52	29	23	3.9	4	4.1	2.8	2.19	18	0	0	59.9	59.9	70.67
769	F	69	23.6	0	0	0	1	2	6.2	13.1	0.6	28	26	26	43	4.2	4.1	3.6	4.6	2.89	16	0	0	60.3	60.3	73.75
770	F	68	23	0	0	1	2	4	6.6	17.4	0.4	19	18	54	39	4.3	4.6	9.2	3.7	1.75	20	0	0	54.8	54.8	72.26
771	F	79	21.8	0	0	0	1	3	5.2	16.2	0.8	29	19	13	58	4.1	4.5	2.9	2.7	3.24	3	0	0	48.5	48.5	82.73
772	F	84	23.5	0	0	0	1	2	4.8	14.9	0.4	50	41	16	135	3.9	4	3.9	2.6	4.4	23	0	0	54.1	54.1	88.23
773	M	68	29.2	0	0	0	1	2	6.3	12.1	0.6	39	32	54	25	4.4	4.6	7.3	6.3	3.87	38	0	0	53.9	53.9	72.22
774	M	68	17	0	0	0	1	1	5.3	16.9	0.9	94	125	25	180	4.1	4.1	2.5	2.1	3.38	19	0	0	56.7	56.7	72.7
775	M	67	24.1	1	0	1	2	4	6.4	7.8	1.3	140	178	93	463	3.6	3.4	47.8	9.1	9.01	24	1	0	3	3	67.48
776	F	57	24.5	1	0	0	2	4	5.2	8.7	0.8	49	62	25	190	3.6	3.6	3.9	3.3	4.08	17	0	0	60.3	60.3	61.79
777	F	71	17.2	1	0	0	2	4	6.1	10.4	0.8	57	43	26	433	3.5	3.7	15.3	6.5	5.93	20	0	0	55.8	55.8	75.38
778	F	64	22.2	0	0	0	2	4	4	18	0.8	31	28	11	76	4.2	3.8	3.6	3	2.08	17	0	0	60.3	60.3	68.73
779	F	60	24.9	0	0	0	2	4	4.6	22.5	0.6	28	35	19	23	4.3	4.4	3.2	2.6	1.26	28	0	0	54.6	54.6	64.78
780	F	67		0	0	0	1	2	5.9	19	0.6	38	44	37	24	4.5	4.2	3	2	2.02	16	0	0	24.5	24.5	69.27
781	M	66	26.5	0	0	1	2	4	5.5	17.6	0.6	29	41	29	37	3.6	3.8	4.2	4.1	1.7	22	0	0	21.2	21.2	68.01
782	F	74	24.9	0	0	0	1	2	6.3	18.8	0.6	62	61	17	231	3.9	3.9	1.9	1.8	3.12	12	0	0	48.8	48.8	78.29
783	F	84	17.1	0	0	0	1	5	6.1	15	0.6	51	34	21	184	3.5	4	9	4.7	4.9	15	0	0	47.7	47.7	87.7
784	M	56	22	0	0	0	1	2	6.9	19.3	1.3	113	152	100	271	4.1	4.1	16	4.5	2.66	26	0	0	18.6	18.6	57.78
785	F	78	18.7	0	1	0	1	2	6.8	15.4	0.7	32	16	16	202	4.6	4.3	3.3	3	4.05	21	0	0	34.6	34.6	81.12
786	F	66		0	0	0	1	2	6.4	29	0.7	33	26	21	47	4.2	4	4	3	1.47		0	0	60.1	60.1	71.23
787	M	67	24.6	0	0	0	1	3	6.6	20.7	0.8	41	63	44	25	4.4	4.1	2.8	2.2	1.67	22	0	0	35.9	35.9	70.22
788	M	60	21.8	0	0	0	1	3	6.5	18	1.2	25	22	21	61	4.1	4	3.7	3.5	1.78		0	0	49.1	49.1	63.49
789	F	76	22	1	0	0	1	2	6.6	6.2	1.3	54	29	22	589	3.3	3.4	4.8	5.4	12.29	13	0	1	37.1	33.5	79.02	2635	377	1.9	3.3	36	18	4.5	3.2	1	hyper
790	M	53	23.9	1	0	0	2	4	5	10.4	0.6	48	63	98	46	4.4	4.5	5.1	4.3	3.08	23	0	0	63.1	63.1	57.99
791	F	60	27.8	1	1	0	1	2	6.3	5.8	0.7	68	81	24	103	4.2	4.2	16.3	6.1	7.82	21	0	0	57.3	57.3	64.83
792	M	75	21.2	0	0	0	1	1	5.8	17.5	0.5	21	12	32	38	3.6	3.9	6.7	3.3	2.6	35	1	0	53	53	79.88
793	M	56	21.1	1	0	0	1	2	6.7	6.7	1	222	143	652	157	4.4	4.6	8.1	8.3	15.52	43	0	0	55.5	55.5	60.38
794	M	60		0	0	0	1	2	5.5	18.9	0.9	35	38	31	71	4	4.3	3	3	1.8	21	0	0	13.5	13.5	61.35
795	F	65		1	0	0	2	4	5.5	8.6	0.8	143	153	134	253	3.9	4.2	27.8	3.6	8.74		0	0	18.6	18.6	66.78
796	F	52	19.4	0	0	0	2	4	6.2	21.2	0.4	42	46	34	44	4.2	4.4	5	2.4	1.52	30	0	0	59.8	59.8	56.72
797	F	67	17.9	1	0	0	1	2	6	8.6	1	37	26	39	593	3.5	3.7	22.6	10.9	5.65	27	0	0	57.9	57.9	72.05
798	F	88	25.6	1	0	0	1	2	6.3	9.9	0.9	52	55	31	542	3.8	3.6	15.1	7.6	6.23	27	0	0	42.1	42.1	91.74
799	F	81	28	0	0	0	1	2	5.3	24.8	0.6	62	45	41	231	4.2	3.9	3.7	2.3	3.02	18	0	1	48.6	13.3	82.34	2.1	23	0.5	4.2	43	20	26.1	14.4	1	hyper
800	F	75		0	0	0	2	4	7.2	11.4	0.6	40	32	13	66	4.4	4.3	2	2	4.65		1	0	56.4	56.4	79.93
801	F	64		0	0	0	1	2	4.5	15.7	0.5	31	25	30	37	4.6	4.3	2.4	1.7	2.53	21	0	0	13.7	13.7	65.38
802	F	83	19.8	0	0	0	2	4	4.3	12.4	0.9	31	15	15	217	4	4	3	4.6	5.36	16	0	0	54.3	54.3	87.76
803	M	78	20.6	1	0	1	1	2	5.2	7.1	0.8	38	20	23	519	3.8	2.9	7.2	5.2	9.33	19	0	1	54.1	47.4	82.19	2	67	0.7	4.5	23	8	6.5	2.5	5	hyper
804	F	53	27.5	0	0	0	1	2	6.6	13	0.8	113	91	39	257	4.2	4.6	6.6	5.6	4.83		0	0	18	18	54.73
805	M	59	24.9	0	0	1	1	3	5.9	11.6	1.3	39	38	107	13	4.2	4.5	4.3	3.1	3.22		0	0	53.9	53.9	63.56
806	M	65	24.2	1	0	0	1	2	5.9	6.6	1.6	48	37	56	194	4.3	4.3	19.8	16.3	7.77	19	0	0	37.1	37.1	68.32
807	F	80	29.1	0	0	0	1	2	6.4	10.3	0.8	60	84	33	149	3.8	3.7	12.4	7.4	5.08	21	0	0	59.9	59.9	84.23
808	M	76	27.1	0	0	0	1	2	5.3	11.1	0.8	78	73	41	542	3.7	3.8	7.8	7.1	6.25	19	1	0	47.9	47.9	80.23
809	M	83		0	0	1	1	3	6.9	12.6	0.9	19	20	14	65	4.2	3.7	2.2	2.3	2.8	25	0	0	47.2	47.2	87.16
810	M	67	19.9	0	1	0	1	2	6.1	11.2	1	56	33	121	41	4.3		3.4	3.5	5.83	19	0	0	5.6	5.6	67.69
811	M	28	21.6	0	0	0	1	3	6.9	16.3	0.6	39	46	387	9	4.7	4.9	2.8	1.8	0.99		0	0	51.1	51.1	32.49
812	F	71	21.8	0	0	0	1	2	4.9	13.9	0.8	75	73	51	162	4.1	3.9	7	6	4.48	13	0	0	54.9	54.9	75.8
813	F	79	20.1	1	0	1	1	2	6	4.4	1.9	41	29	20	330	3.2	3	2	1	13.67	14	0	0	59.2	59.2	83.79
814	M	75	22.8	0	0	0	1	3	5.5	16.6	0.9	32	33	48	191	3.6	3.8	8	2	2.52		0	0	58.7	58.7	79.98
815	M	70	17.8	0	0	0	1	1	5	14.1	0.3	25	38	76	587	4	3.1	3.9	2.6	2.01	16	0	0	51.3	51.3	74.25
816	M	81	17	0	0	0	1	1	6.5	28.7	0.7	87	52	24	521	3.7	3.6	1.1	1.3	3.41	24	1	1	17.6	12.2	82.46	1	16	0.7	3.3	26	13	19.1	1.9	1	hyper
817	F	51		0	0	0	1	1	4.5	19	0.5	18	14	30	25	3.9	4	6.5	6.9	1.29	18	0	0	54.6	54.6	55.55
818	M	63		0	0	0	1	2	6.1	15	0.7	43	33	12	37	4.3	4.2	3.3	2.4	3.14	27	0	0	15.6	15.6	64.53
819	M	33	29.8	0	0	0	1	3	6.8	24.8	0.5	65	125	111	64	4.1	4.7	4.4	3.1	0.77		0	0	35.7	35.7	36.2
820	F	75	28.3	0	1	0	1	2	6.1	25	0.4	61	76	30	205	3.9	4	7.8	7.2	2.1		1	0	54.9	54.9	79.8
821	M	60	19.6	0	0	0	1	2	6.3	16	0.8	41	56	22	102	4.7		5.4		2.05	27	0	0	6.5	6.5	60.77
822	M	68	23.4	1	0	0	1	2	6	4	1.9	54	38	60	1508	2.7	3.1	111.3	28.1	14.89	15	0	0	58.4	58.4	72.87
823	F	69	25.6	0	0	0	1	3	5.3	10.5	0.8	81	53	81	269	3.7	3.6	16.8	13.5	7.31	25	0	0	55.7	55.7	73.58
824	M	82	20.8	0	0	0	1	1	5.9	16.2	1.1	75	37	183	278	4	4.1	6.3	3.6	6.24	22	0	0	53.2	53.2	86.89
825	F	83	15.8	0	0	1	1	2	6.9	20.4	0.5	43	33	26	247	3.8	3.8	4.4	3.3	3.05	18	0	0	49	49	87.31
826	F	71	18.1	0	0	0	1	3	5.6	17.4	0.7	27	22	17	119	4.4	4.4	2.3	1.9	2.35		0	0	48.1	48.1	74.82
827	F	73	20.4	0	0	1	1	3	6.3	18.7	0.6	30	26	24	99	4.3	4	4.5	3.8	2.3	22	0	0	54.1	54.1	77.24
828	F	71	21.6	0	0	0	2	4	4.9	15.7	0.9	83	75	45	122	4.1	3.9	12.8		4.33	19	0	0	55.2	55.2	75.13
829	M	74	24.8	0	0	1	1	2	6.7	18.8	0.9	35	36	74	106	3.8	3.9	6	7	2.3	26	0	0	57	57	78.71
830	F	68	25.4	0	0	0	2	4	6.5	26.5	0.7	42	58	19	94	4.2	4	3.3	3.3	1.42	23	0	0	43.3	43.3	71.83
831	M	60	19.3	1	1	1	1	2	6.7	6.3	1	81	99	104	64	3.9	4.3	34	4.3	7.75	14	0	0	53.6	53.6	64.7
832	M	53	22.6	0	0	0	1	5	6	22	0.5	12	22	113	112	4	3.9	5.8	6.8	0.62	30	0	0	42.8	42.8	56.28
833	F	75	20.4	0	0	1	1	3	6.5	16.6	0.9	29	21	33	177	3.9	3.9	4.7	3.1	2.86	19	0	0	54.9	54.9	79.8
834	F	90	16.4	0	0	0	1	2	6.2	17.3	0.7	29	15	11	206	3.7	3.8	1.3	1.4	3.9		0	0	18	18	91.65
835	M	77	17.4	0	0	0	1	3	6	14.5	0.6	40	32	19	124	4.1	4.2	3.3	2.1	3.75		0	0	54	54	81.23
836	F	68	18.4	0	0	0	1	2	6.4	13.2	0.6	26	20	16	17	4.3	4.5	1.8	2	2.99		0	0	54.1	54.1	72.23
837	M	79	18.1	0	0	0	1	3	5.3	25.2	0.7	38	20	19	83	4.1	3.8	1.6	1.5	2.66		0	0	56.4	56.4	83.26
838	F	85	25.3	0	0	0	1	2	5	10.3	0.8	27	16	11	118	3.8	3.5	1.5	1.6	5.57		0	0	53.9	53.9	89.22
839	F	72	21.9	0	0	0	1	2	6.6	16.8	0.6	27	18	15	67	4	3.8	1.3		2.73		0	0	12	12	73.25
840	F	61		0	0	0	1	1	6.3	17.7	0.8	37	31	30	44	4.2	4	2.9		2.29	21	0	0	55.3	55.3	65.61
841	F	78	17.4	0	0	0	1	2	7.4	33.2	0.8	35	16	27	326	3.9	3.7	7		2.06	20	0	0	55.7	55.7	82.88
842	F	70		0	0	1	1	2	6.9	14.7	0.7	46	50	54	60	4.8	4.2	7	6	3.1	20	1	0	57.8	57.8	74.81
843	M	58		0	0	0	1	2	6.9	12.3	0.5	89	159	69	38	4.6	4.4	8.2	3.8	3.33	28	0	0	14	14	59.4
844	F	66	26.7	0	0	1	1	7	6.9	22.1	1	35	24	40	222	5	4.7	3.3	3.4	2.13	26	0	0	29.7	29.7	68.63
845	F	71		1	0	0	1	2	7	9	0.7	84	66	47	175	3.9	4.3	9.8	9	8.16	15	0	0	51.1	51.1	75.49
846	F	60		0	0	0	1	5	6.1	21.2	0.7	40	37	41	18	4.6	4.8	3.1	2.4	1.86		0	0	39.1	39.1	63.48
847	F	65	35.5	0	0	0	1	2	6.7	20.1	0.7	32	27	65	94	4.3	4.2	4.2	3.4	1.99	18	0	0	54.5	54.5	69.78
848	M	72	19.9	0	0	0	1	3	3.9	15.7	0.8	35	16	91	89	3.9	3.9	3	2.1	4.01	25	0	0	54.1	54.1	76.23
849	F	50	26.2	0	0	0	1	3	5.6	25.6	0.7	23	28	21	11	3.8	4	1.9	1.5	0.85		0	0	37.2	37.2	53.33
850	M	72	19.2	1	0	1	1	1	6.6	9.1	0.2	30	21	32	78	3.4	3.8	5.3	5.5	5.18	19	0	1	29.5	27.9	74.78	40.2	98	0.3	4	26	19	5.8	1.8	1	hyper
851	F	71	20.5	0	0	0	1	3	6.3	12.7	0.6	29	17	31	88	3.6	3.9	1.6	1.5	3.93		0	0	54.3	54.3	75.31
852	M	77	24.3	1	0	0	1	1	6.3	5.2	1.8	82	46	49	521	2.5	3.4	37.9		17.9	13	0	0	31.7	31.7	80.1
853	M	65	21.7	0	0	1	1	1	6.1	16	0.3	20	29	67	225	4.2	4	1.2		1.51	15	0	0	46	46	69.3
854	F	74		0	0	0	1	2	5.9	12	0.5	34	26	11	65	4.1	4	3	2.9	4.11	12	0	0	36.2	36.2	77.24
855	M	59	23.5	0	0	0	2	4	5.7	11.9	0.7	160	187	84	290	3.7	4.2	6.6	4.7	5.8		0	0	47.7	47.7	63.2
856	F	80		0	0	0	2	4	6.5	12.4	0.9	119	84	72	84	3.5	3.8	11	3.3	8.38	9	0	0	32.9	32.9	82.98
857	F	53	29.1	0	0	0	1	2	6.5	18.8	0.6	52	98	43	92	3.7	4.2	6.6	4.7	1.48		0	0	55	55	57.32
858	M	71	19.2	0	0	0	1	5	6.1	19.5	0.5	26	21	28	298	4	4.7	0.7	0.7	2.07	650	0	0	42.6	42.6	74.24
859	M	56	25.5	1	0	0	1	2	6.1	7.7	4.3	101	51	73	350	2.4	2.7	7.8	4.4	10.29	88	0	1	39.2	31.4	58.84	3.2	1680	4.3	2.6	49	23	7.7	3.3	1	hyper
860	F	75	19.7	0	0	0	1	3	5.8	17.1	0.8	45	51	34	23	4.6	4.4	8.2	6	2.76	18	0	0	29.9	29.9	77.72
861	F	78	20.9	0	0	0	1	2	6.3	14.8	0.7	38	31	20	103	4.4	4.2	2.8	2.3	3.6	11	0	0	6	6	78.73
862	M	67	21.4	0	0	0	1	3	6	19.8	1.1	32	21	131	144	3.6	3.6	3.6	2.4	2.36		0	1	56.2	1.2	67.34	2.4	44	1	4	18	12	19.3	1.6	1	hyper
863	F	78	26.8	0	0	0	1	2	6.6	16.3	0.6	65	50	30	237	3.8	3.8	4.6	3.5	4.4	19	0	0	18.9	18.9	79.8
864	F	60	28.1	0	0	0	2	4	3.8	14.9	0.7	15	27	54	50	2.4	2.7	7.8	4.4	1.16		0	0	49	49	64.31
865	M	77	20.7	0	0	1	1	2	3.8	22.3	0.4	36	38	40	86	4	3.5	4.2		2.02	22	1	0	54	54	81.68
866	F	53	21.6	0	0	0	1	3	6.6	26.8	0.4	24	14	9	9	3.9	3.7	3.1	3.6	1.27	8	0	0	51	51	57.48
867	F	79		1	0	0	1	2	6.6	4.2	2.3	63	36	42	704	3.2	3.4	64.7	18.6	19.75		0	0	54.4	54.4	82.75
868	M	61	23.2	1	0	0	1	2	5.9	8.1	0.7	84	115	39	202	3.9	4.1	5	3.6	5.9		0	0	18	18	62.72
869	M	81	17.4	0	0	0	1	3	6.2	11.9	0.9	40	34	15	182	3.6	3.9	3.2	2.8	4.67		0	0	47.7	47.7	85.2
870	M	65	19.3	0	0	0	1	5	6.9	19.3	0.4	25	36	195	143	4.7	4.2	3.1	3.1	1.4	26	0	0	42.1	42.1	68.73
871	M	64	25.4	0	1	0	1	2	6.7	16.6	0.6	22	27	21	41	4.4		4.1	4	1.63		0	0	40.2	40.2	67.58
872	F	61	33.3	1	0	1	1	2	5.7	7.2	0.5	77	86	100	158	3.6	3.8	13.6	5.8	7.03		0	0	53	53	65.64
873	F	59	21.3	0	0	0	1	2	6.9	16.2	1	45	49	26	15	4.4	4.4	3.2	2.7	2.34	18	0	0	53	53	63.65
874	F	79	22.8	1	0	0	1	2	6.4	9.3	0.7	84	48	24	221	3.8	3.8	7	5.9	10.3	14	0	0	53	53	83.64
875	M	67	19.1	0	0	1	1	2	6.4	16.8	0.5	75	80	48	78	3.6	3.9	10	4.5	3.34	21	0	0	50.5	50.5	71.43
876	F	66	16	1	0	0	1	2	5.4	7.9	0.7	69	69	61	199	3.8	3.8	23.1	12	6.94		0	0	42.6	42.6	69.78
877	M	72	19.4	0	0	0	1	2	6.3	27.2	0.5	25	17	20	76	4.5	4.5	1.9	1.6	1.61		0	0	48.3	48.3	75.78
878	F	77	20.1	1	0	0	1	2	5.6	3.8	1.4	141	109	63	1100	4.3	4.3	43.2	13.6	27.37	11	0	0	58	58	81.56
879	F	76	19.5	0	0	0	2	4	6.7	15	0.9	20	13	15	56	3.7	3.6	3.1	3.3	2.81	12	0	0	58.3	58.3	80.84
880	F	77		0	0	0	1	3	6.5	16.7	0.8	218	144	17	149	3.5	3.8	4		8.38		0	0	52.5	52.5	81.42
881	F	61	25.4	0	0	0	1	1	5	19.9	0.4	31	26	38	35	4.7	4	4	3	1.86		0	0	48.8	48.8	65.53
882	M	52		0	0	0	1	3	5	14.9	1	42	43	187	38	4	4.1	9.6	3.3	2.24	27	0	0	7.2	7.2	52.83
883	F	65	17.8	0	0	0	1	2	5.8	13.2	1.1	129	82	167	599	3.4	3.8	52.7	6.8	7.01	26	0	0	9.7	9.7	66.06
884	M	76	22.1	0	0	1	2	4	4.6	12.7	0.8	109	95	37	156	3.7	3.2	5.3	4.3	6.69		0	0	53.8	53.8	80.64
885	F	85		1	0	0	2	4	5.1	8.5	0.9	52	43	26	90	3.8	4.1	41	9.7	7.93	23	0	0	6.2	6.2	85.75
886	F	78	25.9	0	1	0	1	2	5.6	23.1	0.7	33	40	24	34	4.1	4.2	3.2	3	1.76	17	0	0	50.9	50.9	82.47
887	M	78	18.8	1	0	0	1	2	4.2	16.6	1.5	34	17	58	243	3.6	3.2	28.1	138	3.87		0	1	12.6	1.7	78.37	201	1140	1.9	3.4	29	14	18	3.7	1	hyper
888	F	63	21	0	0	0	1	2	6	14.6	0.8	27	29	21	11	4.4	4.1	5.2	5.5	2.16	12	0	0	54.7	54.7	67.29
889	M	58	21.6	1	0	0	2	4	4.8	8.3	2	65	86	71	61	4.4	4.6	7.8	4.2	4.9		0	0	47.9	47.9	62.22
890	F	69		0	1	0	2	7	6.8	16.1	0.4	22	14	20	48	4	4.1	9.7	6.2	2.52	18	0	0	37	37	72.05
891	F	54	25.8	0	0	0	1	2	6.9	19.4	0.8	36	38	65	58	3.9	4	6.4	5.8	1.63	26	0	0	52.8	52.8	58.63
892	M	77	19.8	0	0	0	1	2	5.6	17.6	0.6	32	28	13	42	4.1	4	2.6	1.4	2.65	14	0	0	53.9	53.9	81.72
893	M	72	23.2	1	1	0	1	2	5.4	14.5	1	57	58	24	87	4.2	4.3	3	2	3.72		0	0	53.6	53.6	76.2
894	F	64	28.3	0	0	0	1	2	5.7	21.3	0.6	22	20	19	34	4.9	4.4	2.3	2.1	1.48		0	0	53.9	53.9	68.22
895	F	76	16.4	1	0	0	1	2	6	7.6	0.9	127	90	66	128	4.5	4.5	3.5	2.4	13.39	19	0	0	48.7	48.7	80.28
896	M	77	21.2	1	0	1	1	2	6.5	9.6	1	37	41	63	44	3.9	4.1	2.2	1.3	4.63	25	0	0	11.5	11.5	78.19
897	F	65	26.9	0	0	1	2	4	6.7	27.8	0.7	37	51	26	44	4.6	4	4	3.7	1.21	13	0	0	27.2	27.2	67.49
898	F	78	21.4	0	0	0	2	4	6.8	17.9	0.6	26	17	13	114	4.3	4	1.4	1.4	2.75	18	0	0	49.2	49.2	82.33
899	F	75	19	1	1	0	1	2	6.4	10.9	1	37	29	16	69	4.2	4.5	2.8	2.2	4.73	13	0	0	44.6	44.6	78.94
900	F	68	20.7	0	0	0	1	1	6.9	14.4	0.6	27	23	69	174	4.1	4.2	2	2	2.66	25	0	0	51.4	51.4	72.48
901	F	54		1	0	0	2	4	6.7	7	1.1	139	101	403	60	4.5	4.7	30	12	10.67	27	1	1	58.9	37.3	57.33	26	408	1.1	4.8	44	38	8.3	2.7	1	hyper
902	F	59	27.1	0	0	0	1	2	6.3	13.6	0.9	34	40	46	15	4.1	4.3	6.8	5.9	2.33		0	0	28.5	28.5	61.61
903	F	51	21.2	0	0	0	1	3	5.5	16.2	1.1	20	25	13	28	4	4.2	2.5	2.3	1.26	17	0	0	51.6	51.6	55.53
904	M	69	22.1	0	0	0	1	5	5.2	18.5	0.5	12	18	61	35	3.1	3.5	2.2	2.3	1.05		0	0	30.9	30.9	71.8
905	F	74	22.2	0	0	0	1	2	6.5	19.5	0.6	50	17	26	444	3.2	3.6	12.1	8	4.6	17	0	0	23.7	23.7	76.21
906	F	65		0	0	0	2	4	5.9	13.9	1.2	83	90	47	265	3.9	4.2	16.8	9.9	4.09	12	1	0	8.6	8.6	65.95
907	F	61	23.9	0	1	0	1	2	6.7	10.1	1.5	40	37	49	56	4.5	4.4	12.9	7.9	3.97		0	0	48.6	48.6	65.3
908	F	75	22.1	0	0	0	1	2	6.5	17.2	0.5	24	23	10	40	4	4.3	2.4	2.5	2.18		0	0	41.5	41.5	78.19
909	F	79	23.7	1	0	0	1	2	6.5	9.2	1	80	64	98	530	3.6	4.6	8.9	3.9	8.59	20	0	0	53.9	53.9	83.22
910	F	78	37.6	0	1	0	1	7	6.4	15	1	28	22	17	84	4.2	3.9	2.7	2.4	3.1		0	0	29.9	29.9	80.23
911	M	31		0	0	0	1	2	6.1	16.1	1	30	47	30	9	5.2	4.7	2.6	1.4	0.84	30	0	0	52.9	52.9	35.64
912	M	42	28.5	0	0	0	1	3	6.3	15.6	0.8	93	147	396	88	4.2	4.2	8	1.9	2.07		0	0	17	17	43.64
913	F	75	23.5	1	0	1	1	1	5.8	9.3	0.5	24	23	16	103	4.6	4	3.4	3.1	4.04	23	1	0	48.4	48.4	79.53
914	M	66	24.8	0	0	0	1	3	6.3	26.2	1.6	29	29	27	36	4.9	5	3.3	3.4	1.36		0	0	53.9	53.9	70.2
915	F	89	21.3	1	0	0	1	2	6.2	7.8	0.7	38	25	21	697	4	4.3	18.9	9.2	8.67		0	0	12	12	90.23
916	M	74	27.8	0	0	0	1	2	6.2	14.3	1.1	33	35	41	71	4.3	4.1	2.7	2.7	2.89	19	0	0	49.6	49.6	78.37
917	M	42	20.9	0	0	0	2	4	6.9	22.1	0.7	21	22	26	20	4.3	4.2	2.8	2.4	0.85		0	0	43.7	43.7	45.87
918	M	82	19.9	0	0	0	2	4	6.3	20	1.2	32	15	16	112	4.4	4.4	1	1.1	3.39		0	0	41.7	41.7	85.7
919	M	80	21.3	0	0	0	2	4	5.2	20.3	0.8	36	38	36	32	3.6	3.8	3	3.4	2.3	24	0	0	21.7	21.7	82.03
920	F	37	23.2	0	0	0	1	2	6.5	15.8	1.1	107	136	68	61	4.1	4.5	16.9	7.4	2.15	16	0	0	54.3	54.3	41.5
921	F	68	25.5	0	1	0	1	2	6.1	19.6	0.6	48	36	24	19	4	4.1	4.5	3.4	2.78	22	0	0	57.8	57.8	72.53
922	F	66	21.3	0	0	0	1	2	6.6	14.4	0.7	19	13	14	107	4.3	4.2	1.4	1.4	2.42	16	0	0	54.1	54.1	70.23
923	F	73		0	0	0	1	2	3.1	22.7	0.6	27	21	14	16	4.3	3.5	3.8		1.89		0	0	47.5	47.5	77.18
924	F	63	22.9	1	1	0	1	2	4.5	7.8	1.7	75	56	39	444	3.3	4.1	248.7	11.3	8.09	14	0	0	19.5	19.5	64.86
925	F	68	15.8	0	0	0	1	3	5.8	15.3	0.3	31	30	44	150	4.1	4.6	2.8	2.2	2.52	22	0	0	47.6	47.6	72.2
926	M	56	27.1	0	0	1	1	3	6.8	24	1.1	102	150	57	22	4	4.1	8.8	4.2	1.94	12	1	0	50.9	50.9	60.47
927	M	62	26.3	1	0	0	1	2	5.5	6.1	1.4	51	39	42	542	3.1	3.7	18.3	13.3	8.3	22	0	1	55.9	28.2	64.59	4.9	52	1.2	4	17	15	12.5	1.6	1	hyper
928	F	62	24	0	0	1	1	2	5.5	17.6	1.3	34	46	40	42	4	4.6	6.6	6.2	1.77	23	0	0	54.1	54.1	66.22
929	M	79	23.9	1	0	0	2	4	7.6	8.6	1.7	80	77	361	2850	2.5	3.1	210	8	8.37	21	0	0	51.7	51.7	83.54
930	M	51	20.7	0	0	0	1	7	5.5	22.2	0.4	37	46	172	82	3.9	4.2	5.3	3.2	1.25	32	0	0	6.7	6.7	51.71
931	F	80	23.5	1	1	0	1	2	6.2	9.2	0.9	104	84	134	521	3.9	3.9	3.8	4.4	9.87	94	0	0	36.4	36.4	83.26
932	M	65	31	1	0	1	1	2	6.4	9.2	1	50	55	54	43	3.9	4.1	9.3	11	4.76	23	0	0	42.4	42.4	68.76
933	F	49	24.6	0	0	0	2	4	6.6	20.9	0.7	20	17	12	22	4.4	4.2	2.7	2.8	1.14	30	0	0	47.9	47.9	53.22
934	F	77	21.2	1	0	1	1	2	5.8	9.8	1	51	39	23	124	3.8	3.8	8.6	6.5	6.42	17	0	1	54	41.8	80.71	32.4	107	0.5	3.9	20	14	14.2	2.4	1	hypo
935	F	64		0	0	0	1	2	5.8	10.6	1.3	50	31	14	100	3.9	3.9	2.4	1.9	5.42	12	0	0	13.1	13.1	65.32
936	M	59	26.2	0	0	0	1	2	5.9	11.2	0.5	40	56	161	23	4.7	5.2	6.8	3.7	2.82	21	0	0	13.8	13.8	60.62
937	F	86	20.9	1	0	0	1	2	5.9	7.6	0.7	47	29	30	207	4	4.8	22.3	8.7	9.88	147	0	0	6	6	86.73
938	F	44		0	0	0	1	3	6.4	23.7	0.6	21	15	12	39	4.3	4.4	2	1	1.01		0	0	52.9	52.9	48.33
939	M	55		0	0	0	1	2	4.8	15.9	0.9	128	150	85	99	4.5	4.4	6.9	3.6	3.62		0	0	5.7	5.7	55.7
940	F	69	22	0	0	0	2	4	4.7	17.5	0.5	22	23	16	26	4.9	5	2.2	2.3	1.81	26	0	0	47.9	47.9	73.22
941	M	34	27.5	0	0	0	1	2	4.7	23.5	1.4	118	310	207	16	4.5	4.5	3.1	4.6	0.97	27	0	0	12.4	12.4	35.27
942	F	86	15.7	0	0	0	1	2	6.5	11.1	1	58	44	36	434	3.6	4	10.1	5.1	6.77	20	0	0	54.3	54.3	90.22
943	F	63		1	0	0	1	1	6.2	6.3	0.6	14	13	59	128	4.2	4.1	2.2		3.88	18	0	0	51.6	51.6	67.29
944	F	77	22.4	0	0	0	1	2	5.8	10.9	0.6	50	21	47	270	3.6	3.9	6.7	4.5	7.71	11	0	0	19.3	19.3	78.84
945	M	64	21.5	1	0	0	1	3	6	7.5	1.1	72	50	76	527	3.3	3.8	11.6	7.8	8.69	15	0	0	50.9	50.9	68.47
946	M	54		0	0	1	1	2	6.6	16.4	0.5	45	89	187	53	3.9	4	6	4	1.57	24	1	0	52.4	52.4	58.59
947	F	51	28.7	0	0	0	1	2	6.7	18.3	0.9	51	77	24	122					1.62		0	0	11.9	11.9	52.2
948	F	71	22.7	0	0	0	1	2	6.3	11.1	1.3	48	29	75	64	3.9	4	7.5		5.7	21	0	0	50.8	50.8	74.98
949	F	67	22.4	0	0	0	1	3	6.8	19.4	1	26	25	19	22	3.8	4.3	4.4	4.2	1.8	19	1	0	40	40	70.56
950	F	63	19.4	0	0	0	1	2	6.2	11	0.9	53	56	37	91	4.2	4.1	21	5.4	4.06	16	1	0	48.9	48.9	67.3
951	F	62		1	0	0	1	2	5.1	6.4	0.5	171	189	88	164	4.1	4.3	28.2	5.5	12.05	13	0	0	50.8	50.8	65.88
952	F	64	18	0	0	0	1	2	6.9	14.3	0.7	57	56	47	37	4.1	4.1	14.3	7.5	3.41	63	0	0	49.3	49.3	68.33
953	F	71	24	0	0	0	1	2	5.9	21.4	0.7	24	22	17	39	4.4	4.4	3.1	2.7	1.7		0	0	48.1	48.1	74.72
954	F	71	21.3	0	0	0	1	2	4.9	18	0.5	37	34	41	150	4.7	4.5	8.8	6.3	2.5		0	0	18	18	72.73
955	F	74	22.8	0	0	0	1	2	5.9	17.8	0.9	30	17	15	47	4.3	4.1	2.9	2.4	3.02	22	0	0	28	28	76.56
956	M	67		0	0	0	1	3	5	14.6	1.1	73	103	167	55	4	3.8	4.1	2.8	3.3	11	0	0	54.1	54.1	71.28
957	F	67	21.1	0	0	0	1	2	5.8	22.2	0.6	45	44	17	45	4.1	4.2	2.8		2.05	12	0	0	24.4	24.4	69.26
958	M	69		1	0	1	1	2	6.2	11.3	0.9	55	58	90	464	3.8	3.9	26	9	4.41	17	0	0	16	16	70.56
959	M	54	22.7	0	0	1	1	2	6.5	20.1	0.7	23	32	24	96	4.9	4.9	5	4.6	1.09	27	0	0	41.2	41.2	57.66
960	F	82	19.7	0	0	0	2	4	5.9	11.3	0.7	48	24	21	195	3.7	3.6	2.2	1.9	7.11	20	0	0	46.7	46.7	86.12
961	F	65	25.1	0	0	1	1	7	7	24.4	1	61	45	33	108	4.1	4.2	1.4	1.1	2.42	24	0	0	23.5	23.5	66.88
962	M	52	24.6	0	0	1	1	2	6.9	24.7	0.7	32	40	118	9	4.4	4.2	4.2	3.4	1.07	29	0	0	49.8	49.8	56.38
963	M	73	19.2	0	0	0	1	2	4.7	20.1	0.4	34	23	21	50	4.6	4	3.4	3.1	2.57	25	0	0	48.4	48.4	77.26
964	M	66		0	0	0	1	2	6.7	21.3	0.5	44	25	15	123	3.5	4	1.8	1.3	2.73	28	0	0	22.1	22.1	68.09
965	M	61	24.8	0	0	0	1	2	4.3	13.7	1	84	74	88	65	5	4.4	4.3	3.6	4.35	21	0	0	52.4	17.4	65.34								1.8	1	hyper
966	F	70	20.6	0	0	1	1	2	6.8	13.8	0.5	39	38	34	171	4.6	4.3	6.8	5.7	3.21	16	0	0	53.7	53.7	73.7
967	M	73	24.3	1	0	0	1	2	4.3	10.2	1	164	167	113	232	3.8	4.1	29.9	18	9.08		0	0	50.7	50.7	76.83
968	F	73	18.3	1	0	0	1	3	5.8	8	1.2	61	56	35	390	4.1	4.1	8.6	4.4	7.44	20	0	0	11.9	11.9	74.24
969	M	53	27.8	0	0	0	1	2	6.5	16	1.1	27	34	49	39	4.9	4.8	4.9	4	1.53		0	0	42.1	42.1	56.73
970	M	63	19.7	0	0	0	1	3	6.5	18	0.8	74	67	181	55	4	3.8	3.3	1.6	3.16		0	0	24.1	24.1	65.23
971	F	26	19.6	0	0	0	1	2	5.8	21.5	0.4	25	57	75	9	4.4	4.7	2.1	2	0.4		0	0	24.9	24.9	28.3
972	F	65		0	0	0	1	3	6.5	18.2	1	23	21	20	45	4.3	4.2	2	2	1.79	16	0	0	52.4	52.4	69.6
973	M	66	20.2	0	0	0	1	3	6.4	12.6	0.9	36	28	30	50	3.6	4	1.9	1.2	3.56		0	0	44.2	44.2	69.91
974	F	62	27.3	0	0	1	2	4	6	10.1	0.8	119	140	80	215	4	4	91.7	16.2	6.17	18	1	0	66.3	66.3	67.58
975	F	74	23.5	0	0	0	2	4	6.2	17.8	1	24	18	39	78	4.4	4.3	2.4	2.6	2.35	12	0	0	63.4	63.4	79.23
976	F	61	23.6	0	0	0	2	4	7	13.5	0.5	34	45	62	47	4.3	4.7	3.9	3.8	2.29		1	0	45.1	45.1	64.99
977	F	79	22.2	0	0	0	2	4	5.9	10.7	1.8	41	34	34	69	4.6	4.4	1.6	1.7	5.19	16	0	0	30.2	30.2	81.74
978	F	74		0	0	0	2	4	4.6	12.7	0.4	91	93	25	726	3	3.4	6.5	4.4	5.5	17	0	0	7.4	7.4	74.84
979	F	61	21	1	0	0	2	4	6.3	8.1	0.5	47	62	40	791	3.8	4.2	18.3	4.9	4.5	16	0	0	60.8	60.8	66.32
980	M	52	24.1	0	0	0	2	4	6.4	17.2	0.6	23	40	15	41	4.1	4.3	4	4	1.1	15	0	0	63.5	63.5	57.52
981	F	62	21.6	0	0	0	2	4	5.8	13.7	0.7	33	24	12	84	4	4.3	1.3	2	3.05	18	0	0	61.4	61.4	67.35
982	M	69	23.6	0	0	0	2	4	4.1	16.3	0.8	46	62	15	29	4.4	4.7	3.8	4.1	2.47		0	0	64.8	64.8	74.63
983	F	57	30.7	0	0	1	2	4	5.1	10.2	0.6	66	94	42	256	3.8	4	18.9	15.3	3.8	17	0	0	64.4	64.4	62.6
984	F	47	23.9	0	0	0	2	4	6	20.1	0.7	55	60	29	81	4.2	3.9	6.4	3.2	1.66	22	0	0	62.8	62.8	51.98
985	M	35	20.7	0	0	0	2	4	6.8	20.8	0.9	91	106	79	48	3.9	4.1	2.8	2.7	1.49		0	0	3.5	3.5	35.52
986	F	67		0	0	0	2	4	5.9	25.4	0.4	14	10	20	85	3.8	4	1.2	1.4	1.17	18	0	0	54	54	71.73
987	F	57	20.4	0	0	0	2	4	6.7	17.3	0.7	35	37	22	58	4.3	4.3	2.2	2	1.9	17	0	0	42.9	42.9	60.81
988	F	50	21.2	0	0	0	2	4	5.1	20.2	0.8	50	66	21	30	4	3.8	2.2	1.4	1.52	17	0	0	54.1	54.1	54.74
989	M	43	23.4	0	0	0	2	4	6.6	20.9	0.6	73	409	213	55	3.8	4.1	7.1	2.1	0.74	19	0	0	5.9	5.9	43.72
990	M	68	23.9	0	0	1	2	4	6.8	10.7	0.9	11	6	10	18	4.1	4.4	1.6	1.7	2.85	19	0	0	55.4	55.4	72.84
991	F	71		0	0	0	1	2	5.7	19.5	0.8	41	45	61	39	4.4	4.6	3.9	4.2	2.23	15	0	0	38.4	38.4	74.43
992	M	75		1	0	0	1	5	5.8	8.7		88	46	107	992	3.2	3.4	39.8	10.3	11.19		1	0	25.5	25.5	77.35
993	M	76	25	1	0	0	1	3	5.7	13.1	1.4	42	30	53	24	4.2	3.6	3.8	2	4.45	18	0	0	50	50	80.39
994	F	81	20.4	0	0	0	2	4	4.2	12.3	1	27	20	11	77	4.3	4.5	2.6	3.1	3.98	18	0	0	48.1	48.1	85.23
995	M	62	26.1	0	0	1	1	2	6.6	16.4	1.2	45	48	65	36	4.7	5.2	6	4.2	2.46	34	0	0	44.6	44.6	65.29
996	M	82	23.2	1	0	0	1	2	6.1	10.9	0.9	49	38	35	352	3.5	3.8	13.9	11.9	5.98	20	0	0	51.3	51.3	86.03
997	M	37	19.5	0	0	0	1	2	5.4	29.8	0.7	117	169	72	31	4.6	4	3.4	3.1	1.12	29	1	0	48.6	48.6	41.28
998	M	77	18.8	0	0	1	1	1	4.2	8.2	0.3	20	17	28	92	4.1	4.1	2.7		4.55	28	0	0	48.2	48.2	81.48
999	M	66	25.1	0	0	0	1	3	4.2	20.5	0.7	34	59	37	22	4.7	4.8	3.5	2.8	1.43	26	1	0	47.4	47.4	69.68
1000	F	65	20.4	0	0	0	1	2	5.8	20.2	1.1	28	27	25	27	4.3	4.4	2.3	1.9	1.73		0	0	45.3	45.3	69
1001	F	65	22.4	0	0	0	1	3	6.5	27.6	1.2	27	20	22	12	4.1	4.2	4.9	4.4	1.42		0	0	47.9	47.9	68.73
1002	M	59	25.5	0	0	0	1	5	4.8	34.2	0.6	33	50	55	100	3.7	4	3.1	2.6	0.81		0	0	13.3	13.3	60.34
1003	F	67		0	0	0	1	2	4.7	13.1	0.8	337	229	27	114	4.3	3.7			11.39		0	0	50.1	50.1	71.41
1004	M	58	21.6	0	0	0	1	2	6.1	11.9	1.5	45	38	37	144	3.9	4.4	12.4	9.1	3.56	15	0	1	52	28.1	60.57	21.4	27	0.9	4.3	18	11	17.7	1.2	1	hyper
1005	M	89	18.3	1	0	0	1	5	5.9	8.1	1.9	24	13	13	62	4.2	4.6	2.1	1.7	7.31		0	0	30	30	91.73
1006	F	70	25.8	1	0	1	1	2	6.4	11.3	1.5	38	42	19	108	4.2	4.6	3	3	3.63	21	1	0	48.5	48.5	74.01
1007	M	60	23.2	0	0	0	1	2	5.6	18.1	0.8	58	79	33	21	4.6	4.1	5.6	2.8	2.16	21	0	0	11.7	11.7	61.21
1008	F	74	20.3	0	0	0	1	5	5.8	13.8	0.5	35	33	48	550	4	4	19.1	12.9	3.27	36	0	0	38.9	38.9	77.48
1009	M	79	20.8	0	0	0	1	5	5.8	12.6	0.7	44	25	104	340	5	4.6	5.8	5.9	5.52		0	1	26.5	0.8	79.29	5.2	6730	1	3.9	21	12	10.5	1.5	1	hyper
1010	M	81	21.6	0	0	0	1	3	5.9	18.2	0.9	44	49	26	45	4.9	4.9	3.5	2.5	2.8	20	1	0	48.1	48.1	84.73
1011	F	56	33.1	1	1	0	1	7	5.6	8.1	1.4	81	73	37	738	3.3	3.4	23.7	6.8	6.55	15	1	0	8.8	8.8	56.96
1012	F	59	21.8	0	0	1	1	5	5.9	18.1	0.7	62	60	61	41	3.3	3.2	15.8	9	2.61		0	0	50.7	50.7	63.19
1013	F	54	24.2	0	0	0	1	5	6.1	24	0.4	32	33	43	72	4.3	4.2	3.6	1.8	1.25	21	0	0	49.2	49.2	57.33
1014	F	77		0	0	0	1	2	5	17.6	0.9	34	24	17	38	4.8		2.8	2.3	3.04		0	0	29.5	29.5	79.68
1015	M	76	25.6	0	0	0	1	5	6	29.4	0.8	47	42	40	201	4.2		3.8		1.87		0	0	14.6	14.6	77.45
1016	F	64		0	0	0	1	2	6.8	16.5	0.7	35	30	53	40	4.1	4	6	5	2.48	34	0	0	12	12	65.23
1017	F	59		0	0	0	2	7	7.1	22.3	0.4	29	23	21	642	3.5	3.5	4	3.9	1.6	13	0	0	28.1	28.1	61.49
1018	F	76		0	0	0	1	5	4.1	24	0.7	27	24	14	61	4.8	4.2	2.5	1.4	1.75	16	0	0	8.7	8.7	76.96
1019	M	88	23.7	0	0	1	1	3	7.2	23.9	0.8	31	25	39	62	3.9	3.6	3.2	2.5	2.28	12	0	0	47.9	47.9	91.72
1020	F	75	19.8	0	0	0	1	3	7.1	19.8	0.4	35	32	21	23	3.9	4.1	3.2	2.6	2.34	18	0	0	42.1	42.1	78.73
1021	M	62	22.6	0	0	0	1	2	5.6	24.7	0.7	21	20	35	18					1.18		0	0	45.9	45.9	66.05
1022	M	61	22.7	0	0	0	1	5	6.2	14.5	1.2	53	43	20	74	4.5	3.6	2.4	2.5	3.4	22	0	0	47.2	47.2	64.66
1023	F	76	26.4	1	0	0	1	2	6.6	13.2	2.3	64	46	54	336	4	4	27.3	14.5	5.43	13	0	0	21.4	21.4	78.02
1024	F	76	22.8	1	0	0	1	2	5.8	7.4	0.6	65	79	31	215	3.4	3.5	6.4	3	7.51		0	0	49.1	49.1	80.32
1025	F	79		0	0	1	1	2	6.9	12	0.8	27	21	22	97	4.3		3.3	2.6	3.88	19	0	0	42.5	42.5	82.78
1026	F	81	23.6	0	0	0	2	4	6.3	10.2	1.6	83	63	31	159	4	4.3	3.9	3	8.3	12	0	0	41.9	41.9	84.72
1027	F	71	23.5	0	0	0	1	2	5.9	22.5	0.6	27	21	15	29	4.3	4.2	1.6	1.3	1.86	17	0	0	43.7	43.7	74.38
1028	F	83	21.7	0	0	0	2	4	5.2	20.4	0.7	37	36	25	81	4.6	3.9	2.8	2.4	2.51		0	0	42.1	42.1	86.73
1029	F	73		0	0	0	1	2	6.2	14.1	0.6	105	130	34	211	4	3.6	3.8	2.6	4.77	13	0	0	20.7	20.7	74.96
1030	M	37	20	0	0	0	1	2	5.3	37.1	0.7	23	35	22	18	4.1	4.1	1.3	1.6	0.39		0	0	42.5	42.5	40.78
1031	M	51	25.2	0	0	0	1	2	4.2	18	0.8	47	100	44	27	4.4	3.9	4.5	2	1.33		0	0	47.7	47.7	54.83
1032	M	48		0	0	0	1	5	6.2	16.2	0.7	258	197	283	542	3.7	3.7	4.5	5.8	5.45	35	0	1	35.6	35.6	51.15	13.3	80	1.4	4.3	57	36	21.1	1.5	1	hyper
1033	F	78	25.5	0	0	0	1	5	5.6	15.4	0.6	71	65	68	149	3.2	3.8	8	3.1	4.46	17	0	0	48.2	48.2	82.25
1034	F	67	20.7	0	0	0	1	2	6.2	17.3	1.2	82	85	50	238	4.2	4	21.8	10.3	3.44	18	0	0	47.6	47.6	70.73
1035	M	65	32.5	0	0	0	1	5	6.2	21.2	0.8	39	45	68	34	4.5	4.5	1.7	1.8	1.78		0	0	47.9	47.9	68.8
1036	M	63	25	0	0	0	1	3	5.4	23.7	0.4	32	46	31	105	4.2	4.4	3.4	2.6	1.25		0	0	45.9	45.9	66.48
1037	F	57	17	0	0	0	1	3	6.1	13.3	0.6	31	24	16	74	4	4	19.5	16.9	2.71	45	0	0	48.5	48.5	60.7
1038	F	72		0	0	0	1	5	5.5	24.2	0.6	47	48	43	130	4.3	4	2.6	2.1	2.02	17	0	0	38.9	38.9	75.47
1039	M	67	26.1	0	0	1	1	5	6.3	16.5	0.6	42	70	45	60	4.1	4.2	5.6	4.9	2.04	11	0	0	48	48	70.73
1040	M	70	17.4	1	0	1	1	7	7.1	15.8	0.6	20	19	34	250	4.3	4.6	0.8	0.8	2.03		0	0	23.4	23.4	72.18
1041	M	69		0	0	0	1	5	6.7	18.2	1	24	19	27	37	4.2	4.2	3.8	3	2.09	14	0	0	49.1	49.1	72.83
1042	M	39	23.2	0	0	0	2	4	6.7	25.6	0.9	53	70	278	9	4.8	4.7	3.6	2.4	0.97		0	0	2.8	2.8	39.46
1043	M	59	31.7	0	0	0	1	2	6.7	17.3	1	40	44	67	62	4.4	4.3	3.3	2.4	2.06	19	0	0	37	37	62.31
1044	F	68	24.6	0	0	0	1	5	6.3	15	1.2	21	15	9	27	4.6	4.6	3.8	3.7	2.46	21	0	0	45.2	45.2	71.25
1045	F	59	23.3	0	0	0	1	2	6.4	17.7	1	28	29	19	25	4	3.5	2		1.73	15	0	0	60.6	60.6	63.78
1046	M	66	26.6	0	0	1	1	3	5.9	17	0.7	30	28	49	625	4.4	4.2	4	3	2.2		0	0	46.3	46.3	69.89
1047	M	58		1	0	0	1	2	6.1	6.7	1.9	79	82	23	175	3.5	3.7	16.2	8.4	7.55	13	0	0	37.4	37.4	61.35
1048	M	55	21.6	0	0	0	1	5	5.3	14.5	0.5	45	50	41	51	4.9	4.3	9.6	7	2.41	24	0	0	36.6	36.6	58.28
1049	F	87	20.5	0	0	0	1	5	6.4	16.5	0.7	49	39	43	106	3.9	3.6	8	5	4.14	12	1	0	46.2	46.2	91.03
1050	M	68	21.3	0	0	1	1	5	6	34.7	0.4	25	28	32	38	3.8	4	2.1	1.1	0.93	19	0	0	44.1	44.1	71.9
1051	M	57	26.1	0	0	0	1	2	5.8	19.5	0.9	30	33	38	59	4.6	4.2	3.2	1.9	1.53	34	0	0	47.9	47.9	60.72
1052	F	63	19.9	0	0	0	1	5	5.5	14.1	1.3	46	54	29	72	4.4	4	4.7	3.7	2.8	25	0	0	44.6	44.6	66.95
1053	M	79	23.1	0	0	0	1	5	5.9	22.4	0.4	39	38	19	46	3.8	4.2	3	2.9	2.23	24	0	0	18	18	80.73
1054	F	56	25.6	0	0	0	2	4	6.8	20.3	0.4	35	18	29	26	4.2	4	1.6	1	2.28	15	0	0	44.7	44.7	59.95
1055	M	72	21.1	0	0	0	1	5	6.7	15.5	1	77	64	50	273	3.8	3.9	5	3	4.47	19	0	0	39.9	39.9	75.55
1056	F	63	23.3	0	0	0	1	5	6.5	21.7	0.5	43	42	20	43	4.3	4.4	2	1.7	1.93	18	0	0	39.4	39.4	66.51
1057	F	78		1	0	0	1	5	6.2	8.6	1.1	38	23	27	979	3.8	3.9	6	2.6	7.19	28	0	0	6.8	6.8	78.8
1058	M	66	26.8	0	0	1	2	4	6.9	15.1	0.8	22	25	21	72	4.2	4.1	3.4	3.7	1.92	19	0	0	35.5	35.5	69.18
1059	F	51		0	0	0	2	7	7	25.6	0.7	30	32	19	42	4.3	4			1.06		0	0	34	34	53.98
1060	M	57	28.1	0	0	0	2	4	5.6	10.9	0.9	44	40	37	63	3.8	3.8	43.6	18.1	3.64	43	0	0	43.8	43.8	60.88
1061	F	83	17.6	1	0	1	1	5	6.1	14	0.8	41	31	70	217	3.3	3.6	14.2	7.6	4.37	19	0	0	45.4	45.4	87.08
1062	F	67	18.7	0	0	0	1	5	6.6	17.9	0.7	43	37	15	119	3.8	3.8	1.5	1	2.65	14	0	0	46.6	46.6	71.03
1063	F	48		0	0	0	1	2	5.4	17.6	0.9	45	52	66	62	4.3	4.5	1.9	1.5	1.7	29	0	0	35.9	35.9	51.23
1064	F	60	22.1	0	0	0	1	5	4.2	18.4	0.3	37	33	15	106	4	3.9	5.7	3.2	2.1	15	0	0	46.1	46.1	64.08
1065	M	64	20.6	0	0	0	1	5	5.1	13.5	0.8	38	40	83	120	4.4	4.4	2.4		2.85	20	0	0	41.6	41.6	67.7
1066	F	66	23.4	0	0	0	1	3	6.7	15.2	1.1	29	32	20	42	4	3.7	3.2		2.23		0	0	48.9	48.9	69.73
1067	M	74	20.2	0	0	1	1	5	6	12.3	1.6	42	26	20	168	4	3.8	3.1	2.8	4.96	17	0	0	46.7	46.7	77.6
1068	F	52		0	0	0	1	5	6.6	13.7	0.7	45	38	34	18	4.2	4.3	9	6	2.77	32	0	0	21.6	21.6	54.03
1069	F	57	35.7	0	0	0	1	3	6.5	12.8	0.7	87	81	224	253	3.4	3.4	46	15.5	4.3		0	0	40.5	40.5	60.61
1070	F	88	20.7	1	0	0	2	7	4.2	9.5	0.5	50	27	16	112	3.8	3.6	3.2	2	8.91	12	0	0	29.8	29.8	90.71
1071	F	83	21.6	0	0	0	1	2	6.2	19	0.6	30	17	15	48	4.2	4.3	2.4	1.8	3.18	14	0	0	40.7	40.7	86.62
1072	F	67	17.8	0	0	0	1	7	6.5	25.9	0.4	22	12	12	73	4.5	4.1	1.6	1	1.64	26	0	0	28.5	28.5	69.53
1073	M	50	30	0	0	1	1	5	7	14.8	0.9	103	96	231	138	4.2		2.9	3.1	3.55	16	1	0	28.1	28.1	52.56
1074	F	75		0	0	0	1	2	6.1	13.7	0.5	90	83	62	93	4.3	4.2	10	5	5.41		0	0	45.3	45.3	78.73
1075	M	55	21.8	0	0	0	1	5	7	25.5	1	27	33	79	21	4.2	4.3	5.7	3.6	1.01	21	0	0	43.8	43.8	58.88
1076	F	42	18.5	0	0	0	1	5	6.4	14.8	0.8	96	79	330	69	4	4.2	11.5	4.7	3.07	15	0	0	43.4	43.4	45.84
1077	M	69	20	1	0	0	1	5	6.1	3.1	0.9	35	19	23	217	2.8	2.8	3.6	1.9	17.87	17	0	1	47.1	29.2	71.66	2	11	0.6	3	18	11	3.4	1.6	1	hyper
1078	M	70	28	0	0	1	1	5	7	18.1	1.1	51	82	75	28	4.6	4.6	3.8	2.2	2.18	22	0	0	3.8	3.8	70.58
1079	F	73		1	0	0	1	3	6.2	9.3	1.1	152	157	37	253	4.3	3.6	17.3		9.52	18	0	0	47.7	47.7	76.69
1080	M	81	28.2	0	0	0	1	2	3	15.7	0.7	37	52	74	64	3.9	3.6	10.4	8.2	2.65	13	0	0	45.1	45.1	84.05
1081	F	70	19	0	0	0	1	5	7	21.5	0.7	84	78	121	304	4	3.9	16.5	10.6	3.1	21	0	0	43.7	43.7	73.88
1082	M	84	21.1	0	0	0	1	5	3.9	17	0.7	27	15	14	99	4	4	2.4	2.2	3.44	20	1	0	45.2	45.2	87.99
1083	M	60	26.5	0	0	0	1	5	5.7	18.6	0.8	125	144	77	57	3.9	4.2	13.1	9.2	3.36		0	0	38.8	38.8	63.46
1084	M	76	21.8	0	0	0	1	5	4	18.4	0.5	46	26	19	33	4.1	4.2	1.9	1.7	3.73	32	0	0	42.1	42.1	79.23
1085	M	68	22.6	0	0	0	1	5	6.3	18.8	0.5	51	64	87	69			1.5	1.4	2.31		0	0	24.7	24.7	70.29
1086	F	44	18.7	0	0	0	1	6	4.8	24.9	0.5	15	7	15	9	4	4	4	1.9	1	21	0	0	39	39	47.48
1087	M	35	18.8	0	0	0	1	5	6.3	19.1	0.6	30	28	44	20	4.2	4.2	8.6	6.1	1.04		0	0	42.9	42.9	38.81
1088	F	80	23.3	1	0	0	2	3	4.1	14.5	1	94	51	48	121	3.4	3.6	8.2	6.1	7.26	12	0	0	30	30	82.81
1089	F	72		0	0	0	1	6	3.8	13	0.9	39	26	19	145	4.5	4.5	4.2	3.1	4.24	32	0	0	35.4	35.4	75.18
1090	M	88	22.9	1	0	0	1	5	6.9	5.8	0.8	46	27	39	924	3.2	3.7	21.1	6.4	13.43	18	0	0	44.7	44.7	91.95
1091	F	67		0	0	0	1	5	6.4	22.9	0.6	34	29	35	72	4.3	4.2	7.5	5	1.85	24	0	0	42.9	42.9	70.8
1092	F	58		0	0	0	1	2	6.5	23.6	1.1	43	40	19	10	4.3	3.4	2.3	2.1	1.67	21	0	0	40.7	40.7	61.62
1093	F	64	27.6	0	0	0	1	5	6.3	20	0.6	19	22	17	20	4.5	4.6	2.7	2.8	1.3		0	0	36.4	36.4	67.26
1094	F	69	26.9	0	0	0	2	4	6.4	16.5	0.6	90	107	31	69	3.9	3.7	5.1	4.1	3.64	21	0	0	41.7	41.7	72.7
1095	F	68	17	0	0	0	1	5	6.9	15.1	0.8	27	22	18	42	4.4	4.1	2	2	2.59	21	1	0	46.6	46.6	71.52
1096	F	56		0	0	0	1	5	6.4	19.7	0.8	93	111	50	41	4.1	4.3	5.9	5.1	2.51	18	0	0	41.1	41.1	59.65
1097	F	71		0	0	1	1	5	6.8	13.5	0.9	25	18	18	105	4.3	4.2	2.7	1.5	3.1	17	0	0	39.8	39.8	74.55
1098	M	67	24.3	0	0	1	1	5	7	25.1	0.5	21	25	38	31	4.5	4.1	2.8	1.9	1.12	20	0	0	42.8	42.8	70.79
1099	M	55	21.9	0	0	0	1	2	6.5	14.3	2.5	22	30	13	23	4.3	4.1	4.4	4.1	1.54		0	0	41.9	41.9	58.23
1100	F	75	24.3	0	0	0	1	3	5.7	11.5	1.1	200	123	94	1330	3.5	3.9	56	4	11.76	23	0	0	44.4	44.4	78.57
1101	M	49	22.4	0	0	0	1	2	6.3	23.5	0.6	29	24	43	12	4.7	4.6	3.1	2.7	1.23	27	0	0	44.8	44.8	52.24
1102	F	37	18.9	0	0	0	1	3	6	16.3	0.7	55	76	16	9	4.6	4.3	4.1	3	1.43		0	0	41.9	41.9	40.22
1103	M	75	24.2	0	0	1	1	5	7.2	23.5	0.6	40	27	74	94	4.3	4.2	2.2	1.2	2.46	15	0	0	42.3	42.3	78.22
1104	F	67	24.5	0	0	0	1	3	6.6	22.8	1	26	26	33	35	4.3	4.3	4.5	5.2	1.5		0	0	36.8	36.8	70.31
1105	F	66	24.3	1	0	0	1	5	6.7	9.6	0.8	56	51	34	64	3.9	4	5.5		5.39	18	0	0	8.8	8.8	66.96
1106	F	80	26	0	0	0	2	4	5.7	10.1	1.1	54	31	20	381	3.5	3.6	8.7	3.8	7.68	10	0	0	36.5	36.5	83.28
1107	F	83	23.7	1	0	0	1	2	6	12.2	1.1	46	24	29	294	3.1	3.1	4.9	4.2	6.39	16	0	0	42	42	86.73
1108	M	66	25.4	0	0	1	1	2	6.6	24.1	0.4	21	21	55	42	3.6	3.6	3.1	2.6	1.25	23	0	0	18	18	67.73
1109	F	60	23.5	0	0	0	2	4	3.9	22.7	0.5	26	24	25	9	4.2	4.2	2.3	2.5	1.4		0	0	46.4	46.4	63.71
1110	M	70	23.7	0	0	0	1	5	6.2	22.2	0.5	42	42	20	76	3.7	3.9	3.2	2.3	2.04	27	0	1	43.7	28.6	72.6	2.2	25	0.7	4	18	11	26.4	0.7	1	hypo
1111	M	66	28.6	0	0	0	1	5	6.4	18.5	0.8	51	46	62	62	3.8	3.7	12.2	6	2.68	21	0	0	41	41	69.65
1112	M	76	23.4	0	0	0	1	5	6.2	13.7	1.2	25	18	16	79	4.4	4.3	1.6	1.4	3.27	15	0	0	46.3	46.3	79.61
1113	F	34		0	0	0	1	6	6.5	26.1	0.6	43	69	13	14	4.5	4.2	2.8	1.8	0.67	17	0	0	42.2	42.2	37.28
1114	M	44		0	0	0	1	2	6.9	12.1	1.6	42	45	55	32	4.4	4.2	2.7	2.3	2.28	38	0	0	35.9	35.9	47.23
1115	F	81	23.3	0	0	0	1	5	7	19.8	0.7	56	43	48	208	4.4	4.4	7.1	4.1	3.49	27	0	0	34.8	34.8	84.13
1116	M	48	22.9	0	0	0	1	6	7.2	19.1	0.4	28	34	62	29	4.3	4.5	2.2		1.21	19	0	0	39.7	39.7	51.48
1117	M	72	21.1	0	0	1	1	5	6.2	12.3	0.4	216	421	106	126	4.3	4	3.9	2.9	6.16	16	0	0	21.2	21.2	74.03
1118	M	61	25.5	0	0	0	1	5	6.9	14.6	1	59	72	69	54	4	4	9.4	2.7	2.91	21	0	0	41	41	64.64
1119	F	47	23.4	0	0	0	1	2	6.1	27.2	0.8	27	25	23	31			5.2	5	0.93	27	0	0	27.5	27.5	49.52
1120	F	88	21.7	0	0	0	2	7	6.4	14	0.5	30	16	15	264	3.7	3.7	1.4	1.3	4.71	13	0	0	18.9	18.9	89.73
1121	F	58	19.9	0	0	0	1	7	6.6	20.6	0.6	20	22	19	9	4.5	4.4	4	3	1.2	19	0	0	26.9	26.9	59.88
1122	F	67	19.3	0	0	0	1	6	6.5	18.2	0.6	23	20	18	9	4.2	3.9	4.7	4.3	1.89	18	0	0	39.7	39.7	70.53
1123	F	77	25.7	1	0	1	1	5	6	5.1	1.9	61	52	27	569	3.3	3.3	5.9	6.9	12.77	54	0	1	38.4	7.4	77.84	17.2	1210	1.1	2.6	27	54	4.2	1.5	2	hyper
1124	M	26	24.4	0	0	0	1	6	5.7	24.8	0.9	44	119	55	9	4.7	4.5	2.8	1	0.42		0	0	42	42	29.73
1125	F	80	24.6	0	0	0	1	3	6.4	20.8	0.6	26	21	23	67	4.1	4.1	3.6	2.5	2.18	21	1	0	41.9	41.9	83.23
1126	M	57	27.1	0	0	0	1	5	4.3	16.4	0.2	9	7	11	329	4.5	4.4	2.8		1.18	66	0	0	39.7	39.7	60.07
1127	F	80	20.8	1	0	0	1	5	5.5	19.2	0.5	28	18	17	1392	3.8	3.6	1.6	1.3	2.75	28	0	0	34.3	34.3	83.11
1128	F	69		0	0	0	1	2	6.1	14.9	0.6	37	57	31	92	4.3	4.7	5	4	2.27	17	0	0	41.3	41.3	72.67
1129	F	56		1	0	1	1	5	5.4	8.6	1.4	132	40	29	345	2.4	3.2	19	5.8	13.59	71	0	0	6	6	56.75
1130	M	77		0	0	0	1	2	6.5	14.3	1.2	23	28	21	33	4.2	4	2.9	2	2.34	20	0	0	36.6	36.6	80.28
1131	F	58	23	0	0	0	2	4	6.9	12.1	1	77	95	68	28	4.2	4.1	7.8	6.8	3.79	21	0	0	41.3	41.3	60.98
1132	M	59	26.7	0	0	1	2	4	4.9	14.9	0.8	52	80	69	73	3.8	3.9	18	5.2	2.3	27	0	0	38.9	38.9	62.48
1133	M	66	22.9	0	0	0	1	6	6.7	22	0.8	29	39	71	57	3.7	4.1	2.6	1.8	1.39	23	0	0	39.9	39.9	69.56
1134	M	70	25.2	1	0	1	1	5	6.8	10.7	0.8	44	63	71	65	3.9	4.1	5.1	2.1	3.63	13	0	0	40.1	40.1	73.58
1135	F	75	26.1	0	0	0	1	7	7	18.7	1.7	39	38	21	126	4.2	4.3	4.2	3.2	2.54		0	0	26.2	26.2	77.33
1136	F	74	24.5	0	0	0	1	3	4.7	13.8	0.7	24	21	14	54	4.3	4	2.6	2.2	2.81	16	1	0	42.3	42.3	77.24
1137	M	61	21.7	0	0	0	1	5	5.8	21.1	0.5	11	28	44	21	4.6	4	1.3	1.3	0.6	13	0	0	42.3	42.3	64.24
1138	F	85	21.7	0	0	0	1	5	6.2	19.7	0.4	34	29	17	74	4	4.1	1.6	1.4	2.72	20	0	0	41.4	41.4	88.18
1139	M	53	21.5	0	0	0	1	3	5.9	18.9	0.9	119	149	237	136	4.1		122.5	9.2	2.73	47	0	0	2.7	2.7	53.46
1140	F	85	19.7	0	0	0	2	4	5.7	14.9	1.2	62	81	51	175	4.2	4.3	6.8		3.93	12	0	0	41.5	41.5	88.69
1141	F	56	26.2	0	0	0	1	2	6	26	0.7	24	20	31	13	4.4	4.4	4.5	4	1.16	22	0	0	26.7	26.7	58.46
1142	F	67	20.3	1	0	0	1	6	5.7	11.9	0.9	65	36	31	1030	3.6	3.6	6.3	4.6	6.1	15	0	0	37	37	70.31
1143	F	73	25	0	1	1	1	7	7	11.1	0.5	37	32	31	203	3.4	3.2	5.3	4.1	4.3		0	0	33.9	33.9	75.98
1144	F	65		1	0	0	1	5	6.4	10.4	0.9	40	47	86	64	3.8	4.3	6.9		3.65	14	0	0	40.3	40.3	68.13
1145	F	68		1	0	0	1	5	5.9	9.7	0.5	67	64	44	49	4.2	4.5	4.8	3.4	5.87	22	0	0	32	32	70.9
1146	F	51	20.9	0	0	0	1	5	6.6	13.5	0.6	24	21	15	9	4	4	4.5	4.4	1.98	24	0	0	35.7	35.7	54.2
1147	M	67	22.9	0	0	0	1	5	6.2	17.8	1.1	41	52	101	35	3.9	3.9	2.5	1.3	2.14	19	0	0	42.8	42.8	70.57
1148	M	79	18.4	0	0	0	1	3	6.3	17.8	0.7	35	17	43	67	3.2	3.1	3.3	1.9	3.77	15	0	0	36.4	36.4	82.26
1149	F	82	30.3	0	0	0	1	5	6.4	18	1	33	25	10	99	4	3.9	2.8	2.1	3.01	10	0	0	43.6	43.6	85.71
1150	F	76		1	0	0	1	5	6.5	8.4	0.8	32	30	38	100	4.2	4.2	5.2	4.5	5.29	17	0	0	36.8	36.8	79.3
1151	F	85	20.1	1	0	0	1	7	5.3	14.1	0.7	149	99	22	762	4	4.1	2.6	1.9	9.03	13	0	0	31.5	31.5	87.7
1152	F	69	21	0	0	1	1	5	6.4	16.5	0.9	38	36	52	64	4.7	4.5	5.1	3	2.65	11	0	0	37.9	37.9	72.23
1153	M	66	30	0	0	1	1	6	6.4	21.2	0.5	32	45	24	46	3.9	4.1	2.7	1.3	1.49	19	0	0	39.8	39.8	69.55
1154	M	49		0	0	0	1	2	7	19.1	0.6	53	30	307	62	4.4	4.3	4.8	2.9	2.48	25	0	0	38.9	38.9	52.48
1155	F	81		0	1	0	1	7	5.9	24.8	0.8	36	39	14	82	4		1.5	1.2	1.88		0	0	25.4	25.4	83.35
1156	F	68	24.8	1	0	0	1	3	6.1	12.8	1.6	95	72	103	645	2.9	3	21.8	15.2	5.95		0	0	37.8	37.8	71.38
1157	M	77		0	0	1	1	7	5.9	13.6	1.1	28	26	14	55	4.2	4.3	0.8	0.7	3.11	18	0	0	11.5	11.5	78.11
1158	F	50	18.7	0	0	0	1	7	5.8	28.1	0.4	24	24	24	14	4.1	4.2	2.8	2.2	0.87	25	0	0	12	12	51.15
1159	F	74		0	0	0	1	5	5.2	14.4	1.2	23	15	20	32	3.8	3.2	9.4	7.9	3.05	14	0	0	18.2	18.2	75.75
1160	F	84		1	0	0	1	7	6.8	19.9	0.4	40	18	18	206	3.4	3.3	3.6	3.6	3.98	26	0	0	33.4	33.4	87.02
1161	F	75	17.6	0	1	0	1	7	6.9	20.3	0.6	56	46	38	93	4.1	4.2	2.5	1.5	3.05	22	0	0	33.4	33.4	77.46
1162	F	65	20.4	0	0	0	2	7	6.5	11.4	0.8	77	65	17	141	3.6	3.8	4.3	2.2	5.45	11	0	0	34.8	34.8	68.05
1163	F	61	23	0	0	0	1	5	6.6	27.1	0.6	31	19	17	22	4.1	3.8	6.3	5.7	1.6	25	1	0	34.1	34.1	64.07
1164	M	58	23.5	0	0	1	1	5	5.5	19.3	0.4	28	20	22	61	3.9	4	1.9	1.3	1.88	24	0	0	36.2	36.2	61.25
1165	M	54	30.6	0	0	1	1	2	7	19.2	0.9	26	44	57	66	4.4	3.6	1.4	1	1.1		0	0	36.3	36.3	56.76
1166	F	82	22.1	1	0	0	1	5	6.4	9.7	1.2	39	23	23	35	4	3.8	1.7	0.9	6.87	20	0	0	18.2	18.2	83.74
1167	M	61		0	0	0	1	7	5.4	16.8	1.2	76	118	50	58	4.3	4.2	4.7	3.1	2.54		0	0	30.1	30.1	63.67
1168	F	65	19.8	0	0	0	1	5	6.1	25.3	0.6	34	27	14	24	4	4	2.9		1.68	18	1	0	37.8	37.8	68.4
1169	M	69	26.9	0	0	0	1	7	6.5	19.1	0.9	28	32	72	80	4.4	4	5.7	5	1.79		0	0	37.7	37.7	71.78
1170	F	83	18.2	0	1	0	1	2	6.6	10.8	0.7	38	31	14	185	4.3	4.1	4.1	3.6	5.25	18	0	0	39.5	39.5	86.23
1171	F	77	20	1	0	0	1	2	6.2	7.2	1.5	97	74	34	733	2.9	3.3	15.3	9.5	12.06		0	0	18.2	18.2	78.75
1172	M	62	21.4	0	0	0	1	7	7	16.1		31	26	19	37			2.5	2.6	2.34		0	0	15.7	15.7	63.46
1173	F	74		0	0	1	1	7	5.7	21.7	0.4	42	34	16	154	3.4	4	1.5	1.1	2.46	18	0	0	9.3	9.3	74.93
1174	M	71	20.3	0	0	0	1	5	6.4	14.8	0.7	89	95	113	112	3.6	3.8	15.1	6.1	4.38		0	0	37.6	37.6	74.36
1175	F	62	23	0	0	0	1	5	4.6	23.8	0.6	33	48	38	75	4.5	4.1	2.4	2.2	1.24	11	0	0	36.4	36.4	64.28
1176	F	87	26.9	1	0	1	1	2	6.1	17.1	0.9	25	16	18	215	4.1	3.9	3.9	3.5	3.18		0	0	34	34	88.83
1177	M	75	14.8	0	1	0	1	7	5.2	24.9	0.6	23	15	17	27	4.2	3.5	1.7	1.2	1.79	35	0	0	10	10	76.07
1178	F	72	24.1	0	1	0	1	7	6.2	14.5	1.1	140	117	15	192	3.6	3.7	3.4	3.1	6.43	18	0	0	34.3	34.3	74.74
1179	F	60	23.2	0	1	1	1	7	6.4	13.5	0.9	24	12	20	24	4.3	4.4	5.1	4.4	3.08		0	0	33	33	62.98
1180	F	83	23	0	0	0	1	6	6.7	21.6	0.8	24	20	15	123	3.7	4.1	2.1	1.8	2.06	15	0	0	36.9	36.9	86.3
1181	M	51	29.4	0	0	0	1	5	7.1	13.8	0.7	82	124	208	103	4	4.2	47.5	10.7	2.72	21	1	0	33	33	53.98
1182	M	64		0	0	0	1	2	6.7	22.9	0.8	26	31	79	103	4.1		7	4	1.31	28	0	0	14.7	14.7	65.46
1183	F	71		0	0	0	1	7	5.3	17.2	0.8	41	42	48	81	4.3	4.3	4.1	3.7	2.61		0	0	39.6	39.6	74
1184	F	81	24.4	0	1	0	1	7	6.8	14.4	1	29	22	16	79	4.1		5.6		3.48		0	0	10.3	10.3	82.08
1185	M	43	27.2	0	0	0	2	7	6.8	19.5	2.5	22	26	40	16	5.3	5	2.4	1.7	0.95	26	0	0	32.4	32.4	45.86
1186	F	60	21.2	1	0	0	1	7	4.3	5.6	1.1	31	26	16	222	3.7	3.6	5.2	2.3	6.51	12	0	0	27.1	27.1	62.49
1187	F	81	19.1	1	0	0	1	5	6.9	7.7	0.9	69	56	68	117	4	4.5	5.9	5.4	9.7		0	0	36.7	36.7	84.28
1188	F	72		0	0	0	1	5	3.6	12.1	0.9	70	45	68	185	4.4	4.1	1.8	1.5	6.21		0	0	37.2	37.2	74.81
1189	M	59	25	0	0	0	1	7	5.9	11.4	0.7	116	136	117	53	4.7	4.9	9.6	3.7	5.15	30	0	0	6.9	6.9	59.73
1190	F	73	29.9	0	0	0	1	7	5.2	15.9	0.8	31	28	17	61	4.6	4.2	2.5	2	2.69	15	0	0	36.4	36.4	76.18
1191	F	67	21.3	0	0	0	1	6	5.1	26	0.4	50	42	45	45	4	4.4	3.1	2.2	1.99	21	0	0	34.8	34.8	70.13
1192	F	81	21.3	1	1	1	1	7	6.9	7.2	0.9	44	44	62	504	3.9	4.3	35.3	10.9	7.46	14	0	0	30.6	30.6	82.78
1193	F	38	21.8	0	0	0	1	7	4.7	23.5	0.5	28	25	46	9	4.2		1.8	2	0.91		0	0	33.9	33.9	41.07
1194	M	59	32.3	0	0	0	2	7	6.7	19.4	0.8	24	28	23	24	4.3	4.3	3.6		1.38	17	0	0	25	25	61.23
1195	F	33	26.7	1	0	0	1	2	6.5	8.8	0.8	72	87	66	185	3.9	4.2	22.9	12.5	2.89	14	0	0	30.4	30.4	35.76
1196	M	63	20.9	0	0	0	2	7	7.2	23.1	0.5	89	108	47	208	4	4.3	4.1	3.3	2.34	30	0	0	34.4	34.4	66.02
1197	F	70	20.4	1	1	0	1	7	6.6	10	0.7	32	26	31	51	4.8	4.7	6.9	4.5	4.39	26	0	0	35.9	35.9	72.73
1198	F	40		0	0	0	2	7	6.4	33.4	0.9	22	27	13	18	4.1	4.4	1.5	1.2	0.51	24	0	0	24.6	24.6	42.2
1199	M	54	26.6	0	0	0	1	7	6.6	18	0.9	31	20	27	19	4.5	4.5	4.1	2.6	2.08	33	0	0	15	15	55.4
1200	F	75	27	1	1	0	1	7	6.9	13.8	0.5	38	37	51	40	3.8	4	6.1	5.5	3.4	13	0	0	32	32	77.55
1201	M	70		1	0	1	1	7	6.9	15.8	0.6	20	19	34	143	4.3	4.6	0.5	0.4	2.03		0	0	23.1	23.1	72.18
1202	F	88	17.7	0	0	0	1	7	7	17.7	1.7	48	32	87	104	4.5	4.1	4.9	1.7	4.22	12	0	0	36.1	36.1	90.67
1203	M	81	21.5	0	0	1	1	5	4.3	16	0.7	30	19	20	119	4.2	4	2.3	1.5	3.48	17	0	0	31.3	31.3	83.84
1204	F	66	22	1	1	0	1	7	6.9	5.2	1.5	86	86	216	408	3.7	4.2	44.7	11.9	11.77	17	0	0	31.5	31.5	68.59
1205	M	87	21.3	0	1	0	1	7	5.3	20.5	0.8	52	60	85	80	4.4	4.1	4.8	3.5	2.85	18	0	1	36.8	25.3	89.33	9	305	1.1	3.2	25	29	18.4	1.8	1	hyper
1206	M	66	27	1	0	0	1	2	4.6	10.8	1.1	136	144	106	138	3.9	4.3	12.8	5.4	6.93		0	0	35.9	35.9	68.73
1207	M	56	29.5	1	0	1	1	2	3.2	12.1	2.2	124	185	113	442	3.9	4	27.9	15.8	4.22		0	0	23.7	23.7	58.2
1208	F	70		0	0	0	2	2	7	19.8	1	191	287	31	24	4.4	3.9	4.6	4.5	3.99	24	0	0	27.2	27.2	72.5
1209	F	63	26.8	0	0	0	1	7	6	23.1	1.2	66	76	207	32	4.1	4.4	11.5	3.5	2.06	27	0	0	37	37	65.79
1210	F	70	30.3	1	0	0	2	4	3.5	13.2	1	280	259	23	381	3.8	3.6	4.7	3.7	9.23	30	0	0	34.8	34.8	73.13
1211	F	67	18.6	0	1	0	1	7	5.8	14.6	0.7	22	15	10	23	4.3	4.2	2.2	1.9	2.61	17	0	0	30	30	68.73
1212	F	76	29	1	0	0	1	2	5.7	13.9	0.9	58	43	26	124	3.9	3.8	9	3.3	4.84		0	0	35.9	35.9	78.72
1213	F	79	27.3	0	1	0	1	7	6.4	12.3	0.9	32	28	16	41	4.1	4.5	1.8	1.6	3.88	31	0	0	35.9	35.9	81.72
1214	M	62		0	0	1	2	7	7	18.4	0.9	17	19	26	48	4.4	4.1	1.7		1.31	18	0	0	35.8	35.8	63.66
1215	M	64		1	1	0	1	7	5.3	22.1	0.6	28	33	35	150	3.7	4.3	7.9	3.4	1.41	14	0	0	29.8	29.8	66.56
1216	F	78	21.5	0	0	0	2	7	1.1	14.9	0.5	27	19	17	54	4.1	4	3	1.4	3.24	13	0	0	32.4	32.4	80.86
1217	M	54	26.3	0	0	0	1	7	5.8	20.8	0.6	25	38	22	17	5.1	4.7	1.9	1.5	1.05	25	0	0	12.4	12.4	55.19
1218	M	50	25.6	0	0	1	1	7	3.8	22.9	0.6	32	53	39	38	4.5	4.2	4.1	3.4	0.96	17	0	0	29.9	29.9	52.64
1219	F	62	22.3	1	0	0	2	7	4.9	23.1	1	52	34	17	382	3.1	3.4	2.3	1.6	2.39	13	0	0	37	37	65.07
1220	M	66	26.9	1	0	1	1	2	5.6	18	0.6	125	173	53	202	3.9	4	5.8	3.5	3.48	145	1	0	32.7	32.7	68.96
1221	M	67	27	1	0	0	2	7	4.5	9.3	0.6	39	28	37	116	3.5	3.4	1.7		5.31		0	0	3	3	67.49
1222	F	64	30.4	0	0	1	1	7	6.5	21.1	1.4	44	62	36	77	4.2	4.2	5.6	3.5	1.69	15	0	0	32.9	32.9	66.9
1223	F	61		0	0	0	2	7	4.3	17.2	0.6	29	26	17	39	4	4.4	3	3	2.02	31	0	0	20.5	20.5	62.86
1224	F	65	19.3	1	1	1	1	7	6.3	13.8	0.6	37	34	129	240	4.1	3.9	6.5	5.3	2.99	17	0	0	37.7	37.7	68.13
1225	F	77	18	0	1	0	1	7	6.2	13.8	0.7	48	21	15	78	4.1	4	1.8	1.1	5.84	14	0	0	33.4	33.4	79.46
1226	F	80	20.9	0	1	0	1	7	4.9	14.3	1	29	18	13	35	4.2	4.7	2.4	1.9	3.82	10	0	0	35.4	35.4	82.72
1227	F	80	31.3	0	0	1	2	7	6.5	21.7	0.8	35	24	21	112	4	3.4	2.4	1.8	2.63	15	0	0	35.9	35.9	82.14
1228	F	58		0	0	0	1	7	6.9	22.3	0.7	22	19	14	14	4.2	4	3		1.31		0	0	35.4	35.4	60.83
1229	F	67	21.9	1	1	0	1	7	5.3	5.5	0.8	25	19	27	63	4.3	4.4	3.5	1.8	6.99	18	0	0	36.2	36.2	70
1230	F	89	23.2	0	0	0	2	7	3.6	19.4	0.6	27	14	16	230	4.6	4.2	1.5	1.3	3.31		0	0	21.1	21.1	90.9
1231	M	74	25.3	1	1	0	1	7	4.5	9.5	2	20	14	16	50	4.2	3.7	2.6		4.16	18	0	0	17.1	17.1	75.67
1232	F	63	29.2	0	0	0	2	7	3	19.5	0.8	42	44	26	40	4.5	4.4	3.5	2.8	2.05	22	0	0	33.6	33.6	65.95
1233	F	61	18	0	0	0	1	7	6.7	18.1	0.5	20	14	12	46	4.3	4.1	2.8	2.4	1.8	22	0	0	30.2	30.2	63.67
1234	F	70	22.9	0	0	1	1	7	6.5	16.2	0.5	48	78	46	36	3.8	3.6	2.5	2	2.35	19	0	0	31.8	31.8	72.8
1235	M	75	21.3	0	0	0	1	5	6	15.2	0.6	42	29	36	45	4.5	4.2	3.4	3.1	3.85	26	0	0	35.4	35.4	77.68
1236	M	54	23.2	1	0	1	2	7	4.2	6.9	1.2	63	86	84	307	3.4	3.7	33	11.3	5.32	112	0	0	32.1	32.1	56.9
1237	M	39		0	0	0	1	7	7.1	27.2	0.9	26	23	38	11	4.2	4.1	2.1	2	0.78	18	0	0	29.3	29.3	41.59
1238	F	78	21.8	1	1	0	2	7	5.4	10.3	0.5	41	27	27	101	3.6	3.7	6.7	6.5	5.98	13	0	0	33.2	33.2	80.99
1239	F	70		0	0	0	1	5	5.4	11.7	0.9	256	211	195	100	3.9	4.1	56.5	14.5	10.54	18	1	0	35.7	35.7	72.81
1240	F	84	19.9	0	0	0	2	7	6	25.9	1.2	26	20	11	56	4.5	4.7	2.8	2.3	1.89	30	0	0	34.3	34.3	87.01
1241	F	73	27.8	1	0	0	2	7	5.1	9.9	1.8	75	62	30	723	3.7	3.7	14.9	7.4	7.02	23	0	0	17.6	17.6	74.69
1242	F	59	18.6	0	0	0	2	7	6.2	15.1	0.5	20	17	12	32	4.1	4.2	2.4	2.3	1.9	23	0	0	29.1	29.1	61.58
1243	F	80	24.6	0	0	0	1	7	6.8	20.6	0.4	35	18	47	54	4	3.9	13.8	11.5	3.2	21	0	0	35.9	35.9	82.64
1244	M	78	20.6	0	0	1	2	7	3.6	17.3	0.6	19	16	20	21	4	4.1	1.5	1.4	2.14	16	0	0	18.2	18.2	79.68
1245	M	68	19.4	0	0	0	1	7	5.3	19.6	0.4	41	59	39	91	4.2	4.5	5.9	4.2	1.85	21	0	0	6.4	6.4	68.68
1246	F	48	23.3	0	0	0	2	7	6.5	25.3	0.4	18	13	10	13	3.9	4	3.5	4.5	0.95	21	0	0	36.4	36.4	50.68
1247	F	70	25.9	0	0	0	2	2	6.6	12.7	0.6	22	20	11	61	4.2	4	2	1.8	2.71		0	0	29.7	29.7	72.7
1248	M	82	20.9	1	0	1	1	7	5.7	10.5	1.6	76	88	87	146	3.8	3.8	7	4	6.33	20	0	0	33.6	33.6	84.49
1249	F	59		0	0	0	2	7	5.8	22	0.8	45	47	22	46	4.5	4.3	3.7		1.76		0	0	33.4	33.4	61.43
1250	F	48	26.1	1	0	0	1	7	5.9	6.4	1.8	89	98	53	305	3.8	4.4	64.5	12.7	6.74	16	0	0	33.5	33.5	50.77
1251	M	68	24.6	0	0	0	2	7	6.7	16	1.3	45	44	21	46	4.3		1.5		2.88	23	0	0	11.7	11.7	69.13
1252	M	72		0	0	0	1	5	6	16.1	0.6	44	32	67	35	4	4	2.4	1.8	3.48	16	0	0	32.7	32.7	75.46
1253	M	66	25.1	0	0	0	1	7	6.7	20.1	1	32	37	61	101	4.1	4.3	5	4	1.73	29	0	0	0	3	66.15
1254	F	70	20	0	0	0	2	7	6.7	13.9	1.7	51	29	29	1100	3.5	3.6	3.2	3.2	4.77	20	0	0	34.7	34.7	72.71
1255	M	58	23	0	0	1	1	7	7.1	19.3	0.7	36	38	29	30	4.2	4.4	4		1.76	20	0	0	16.1	16.1	59.5
1256	F	53	28.7	0	0	0	2	2	6.3	35.2	1.3	29	23	20	116	4	4	1.1	1.3	0.91	13	0	0	28.2	28.2	55.58
1257	F	56	18.5	0	0	0	1	7	6.5	16.6	0.5	43	53	25	82	4.1	4.1	2.9	2.5	1.99	31	0	0	29	29	58.58
1258	M	49	26.7	1	0	0	1	2	6.2	10.9	0.8	89	108	78	116	4.2	4.6	58.9	7.2	3.85		0	0	4.3	4.3	49.59
1259	F	74	24.6	0	0	0	2	2	6.7	20.6	0.7	23	21	24	72	3.9	4	5.5	5.4	1.8		0	0	30.4	30.4	76.73
1260	F	51	23	0	0	0	2	2	7	19.3	0.5	64	91	68	41	4	4.4	12.3	3.8	1.77		0	0	36.4	36.4	53.74
1261	F	88	17.6	0	0	0	2	7	5	20.8	0.3	44	38	11	202	3.2	3.5	2.9	2.7	3.02	12	0	0	29.9	29.9	90.64
1262	M	81	24.6	0	0	0	1	7	6.1	24.9	1.1	46	61	76	37	4	4	2	1.3	1.92	18	0	0	18	18	82.67
1263	F	56		1	1	0	1	7	6.7	10.6	1.2	67	95	23	145	4.1	4.3	13	8	3.63	16	0	0	32.6	32.6	58.66
1264	F	61	18.4	0	0	0	1	2	6.8	14.3	0.5	31	38	17	35	4.3	4.1	7.4	6.5	2.15	27	0	0	19.8	19.8	62.88
1265	M	76	18.2	1	1	1	2	7	6	20.4	0.4	46	42	20		3	3.2			2.64		0	0	14.2	14.2	77.42
1266	F	75	25.7	1	0	0	1	7	5.9	12.6	0.6	21	16	23	58	3.7	4.1	3.4	2.1	3.13	12	0	0	33.6	33.6	77.53
1267	M	76	26.6	0	0	0	1	7	6.6	18.5	1	34	39	19	88	4.3	4.2	3		2.24	30	0	0	33.6	33.6	78.64
1268	F	78		0	0	0	1	7	6.2	16.6	1	27	20	13	42	4.1	4	1.3	1	2.84		0	0	26.4	26.4	80.35
1269	F	33	17.7	0	0	0	1	7	6	19.7	0.5	28	25	20	9	4.2	3.9	2		0.94	14	0	0	18.2	18.2	34.68
1270	F	59	28.2	0	0	0	2	7	4.8	34.1	0.6	32	34	23	30	4.4	4.3	3.3	2.6	0.95	19	0	0	33.2	33.2	61.68
1271	F	63	23.2	0	0	0	1	7	6.6	17.6	1.3	54	46	38	125	4.4	4.2	6		2.85		0	0	32.2	32.2	65.57
1272	F	76	25.3	0	0	1	1	2	6.1	33.8	0.7	25	21	55	117	4.1	4	7.1	4.7	1.23	18	0	0	24.6	24.6	78.28
1273	F	76	19.3	0	0	0	1	7	5.9	16.3	0.9	21	10	19	85	4	4	5.9	5.9	3.1	20	0	0	30.7	30.7	78.73
1274	F	70	18.8	0	0	0	1	2	5.6	35.7	0.8	32	21	14	24	4.3	4.5	4.6	4.8	1.37	22	0	0	29.9	29.9	72.23
1275	F	68	21.2	0	1	0	1	7	5.3	13.8	0.8	21	12	13	178			3.4		2.99		0	0	28.8	28.8	69.45
1276	M	61		0	0	0	1	7	5.2	11.9	1	96	62	139	77	4.1		4.8	4.3	6.25		0	0	30.1	30.1	63.17
1277	F	73	23.7	0	0	0	2	7	7.1	14.5	0.8	24	25	25	44	4.2	4.2	3	3	2.42	35	0	0	32.6	32.6	75.64
1278	M	42	26.8	0	0	0	1	7	6.7	27.4	0.7	46	79	38	62	4.2		3.5		0.79		0	0	22.8	22.8	44.05
1279	M	70		0	0	0	1	7	4	12.2	0.4	14	8	51	75	4	3.9	1.9	2.1	2.84	41	0	0	24.2	24.2	72.17
1280	F	61	22.7	0	1	0	1	7	6.3	17.3	2.4	31	29	26	18	4.5		4.6	2.9	2.03	18	0	0	10.8	10.8	62.13
1281	F	76	21.3	0	1	0	1	7	6.7	11.8	1	92	66	227	344	3.6		87.9	9	7.29	49	0	0	4.6	4.6	76.62
1282	F	47	15.8	0	0	0	1	7	7.4	18.6	0.8	49	36	44	131	3.9	4	4.8	2.6	2.06	14	0	0	27.6	27.6	49.46
1283	M	52	24.5	0	0	0	2	2	6.4	25.3	1.3	57	46	105	15	4.2	4.2	3.2	3.3	1.73		0	0	5.5	5.5	52.69
1284	F	78	18.2	0	0	1	1	5	6.2	13.4	0.8	44	38	20	122	3.5	3.9	3.3	3.4	4.15	16	0	0	28.9	28.9	80.63
1285	M	87	19.4	1	0	0	1	2	6.6	6.2	1	67	37	32	122	3.3	3.6	18.3	7.7	15.46	121	0	1	31.1	1.8	87.38	5.1	60	0.5	3.4	26	26	10.4	2.9	2	hyper
1286	F	43	26	0	0	0	1	7	6.4	29.2	0.7	27	32	26	579	4.3	4.5	3	2	0.7	23	0	0	23.2	23.2	45.08
1287	M	44	29.6	0	0	1	2	7	1.7	28.9	1	21	25	28	180	4.8	4.7	1.9	1.7	0.64	28	0	0	20	20	45.83
1288	F	82	27.3	0	0	0	1	7	6.8	14.7	1.1	37	38	15	141	4	4.4	3.6	3.1	3.35	20	0	0	18.4	18.4	83.68
1289	F	73		0	0	0	1	7	4.6	15.6	0.6	45	44	55	65	3.8	3.7	5.1		3.17		0	0	31.3	31.3	75.76
1290	F	75		0	0	0	1	7	5.9	21.3	0.6	18	19	13	24	4.3	4.2	3	2.6	1.45	17	0	0	31.1	31.1	77.27
1291	M	66	22.9	1	0	0	1	7	4.2	13.3	0.5	26	28	31	152	3.9	4.5	8.2	5	2.44	25	0	0	27.4	27.4	68.52
1292	F	79	23.8	1	0	0	1	7	6.6	11.3	0.8	81	82	48	72	4.2	4.3	2.6	2.1	6.25		0	0	8.7	8.7	79.97
1293	F	82	17.1	0	0	0	1	2	6.5	13.5	1	29	21	16	55	4.4	4.5	1.4	1.6	3.84	12	0	0	12.5	12.5	83.27
1294	F	62		0	0	0	2	7	4.5	22.3	1.3	60	48	48	53	4.3	3.8	4.3	3.2	2.41	14	0	0	19.4	19.4	63.78
1295	M	76	19.6	0	0	0	1	7	3.7	23.2	0.4	22	17	27	686	3.6	3.7	1.2		1.75	14	0	0	13.4	13.4	77.28
1296	M	65	22.1	0	0	0	1	7	7.2	16.6	0.7	37	52	30	72	4.1	4	3.2	2.1	2.01	26	0	0	27.7	27.7	67.46
1297	M	58	22.1	1	0	0	1	2	3.7	9.4	0.4	37	26	148	107	4.7	5	7.9	8.7	4.48	24	0	0	29.9	29.9	60.22
1298	F	72		0	0	0	2	7	7.1	30.2	0.7	20	13	17	23	4.3	4.3	4	4	1.32	26	0	0	30.2	30.2	74.67
1299	F	86	30.5	0	0	0	1	7	5.9	14.3	0.4	42	34	12	103	3.8	3.6	3.1	1.8	4.33	15	0	0	30.6	30.6	88.24
1300	F	62	23.2	0	0	0	2	7	4.1	25.4	1.9	40	50	21	46	4.7	4.2	2.8	1.8	1.38	15	0	0	36.1	36.1	65.17
1301	M	67	14.7	1	0	0	2	7	5.1	10.8	0.4	30	29	22	420	3.6	4.1	2.3	2.2	3.46	14	0	0	4.7	4.7	67.63
1302	F	46	16.5	0	0	1	2	7	2.9	17.4	0.3	15	14	11	1238	4.3	4.4	3.7	3.1	1.06	16	0	0	39.6	39.6	49.14
1303	F	71	20.4	0	0	0	1	7	6.6	11.1	1.8	37	24	39	164	4.5	4	1.8	1.5	4.83		0	0	8.2	8.2	71.84
1304	M	66	22.3	0	0	1	1	7	4.3	13.4	0.4	10	8	16	89	3.5	3.7	0.8	1.1	1.74	12	0	0	15.9	15.9	67.48
1305	M	61	23.6	0	0	0	1	7	6.8	19.4	0.7	46	68	46	67	4.2	4.6	6.3	3.6	1.75	18	0	0	29	29	63.57
1306	M	61	26.7	0	1	1	1	7	5.9	20.9	0.6	74	60	138	90	3.7	3.9	30.8	6.8	2.79	23	0	0	27.9	27.9	63.55
1307	M	58		0	0	0	2	7	7	28	1.3	57	31	27	27	4.4	4.4	3	2.9	2.12	30	0	0	11.8	11.8	59.13
1308	F	70	15.5	0	0	1	1	7	6.2	20.9	1.2	19	16	13	14	4.6	4.1	2	2	1.59	10	0	0	29.9	29.9	72.51
1309	M	63	27.2	1	0	1	1	2	5.9	4.9	1.5	86	133	24	209	3.7	3.8	5	3	9.59		0	0	28.9	28.9	65.48
1310	M	68	18.4	0	0	1	2	2	4	15.9	1.5	152	163	501	55	4.2	4.3	8.3	7.6	5.09		0	0	11.9	11.9	69.23
1311	F	55	29.1	0	0	0	1	7	6.1	15.4	0.8	52	70	132	53	4.3	4.3	18	10.7	2.22	32	0	0	8.7	8.7	55.88
1312	F	80	23.9	0	0	0	1	7	6.4	11.9	0.6	38	34	21	87	4.2	4.3	3	2.7	4.38	19	0	0	8.7	8.7	80.88
1313	M	47		0	0	0	2	7	6.8	27.1	0.7	19	17	14	400	3.9	4	1	1	0.8	17	0	0	34.2	34.2	49.76
1314	M	50	25.1	0	0	0	2	7	5.7	16	0.4	18	33	26	51	3.9	2.7	2.6		0.98		0	0	3.3	3.3	50.43
1315	F	86	19	0	0	0	2	7	5.4	21.3	0.8	36	20	22	61	4.5	4.5	2.9	2.5	3.25	10	0	0	24.9	24.9	88.23
1316	F	75	25.7	0	0	0	1	7	5.9	12.6	0.6	21	16	23	78	3.7	3.6	3.4	1.8	3.13	12	0	0	32.7	32.7	77.36
1317	F	68	18.7	0	0	0	2	7	6.8	19.2	0.7	30	18	28	18	4.6	3.6	3.6	3.4	2.5	15	0	0	29.7	29.7	70.11
1318	M	38	31.5	0	0	0	2	7	7.6	20.6	1	34	43	217	9	4.7	4.6	8.1	7.8	0.96	23	0	0	27.9	27.9	40.48
1319	F	89	17.1	1	0	0	2	7	5.3	14.3	0.8	45	25	29	171	3.1	3.4	10	4	5.6	12	0	0	22.1	22.1	90.93
1320	F	70		1	0	0	2	7	4.3	5.8	1	43	31	37	247	3.5	3.6	4.3	3.3	9.32		0	0	6	6	70.73
1321	M	68		0	0	0	1	7	7	23	1.5	57	67	37	104	4.2	3.9	3.7	2.3	2.06		0	0	28.3	28.3	69.95
1322	F	64		1	0	0	1	7	5.7	9.5	1.1	117	166	60	214	4.2	4.5	54.3	6.8	6.12	19	0	0	28.4	28.4	65.9
1323	F	70	31.3	1	0	0	1	5	6.5	8.7	0.8	35	46	40	174	4.1	4	3.1	1.4	4.15	13	0	0	24.9	24.9	72.3
1324	M	61	23.6	0	0	1	2	7	6.7	17.2	0.6	30	33	11	89	4	4.3	7	6	1.85	23	0	0	32	32	63.53
1325	M	61	24.2	1	0	0	1	5	4.8	12.7	0.9	106	149	57	145	3.8	4.1	13.6	5.6	4.17	16	1	0	25	25	63.31
1326	M	46	27.2	0	0	0	2	2	4.8	19.7	0.9	28	50	36	55	4.2	4.3	3.7		0.92	23	0	0	22.5	22.5	48.1
1327	F	55	27.7	0	0	1	2	2	7	21.5	0.9	67	60	69	46	4.3	4.1	5.4	4.7	2.21		0	0	23.9	23.9	56.25
1328	M	56	21.8	0	0	1	2	7	5.2	21.4	1	30	29	45	42	4	4.1	5.1	3	1.46		0	0	26.1	26.1	57.77
1329	F	65	24.2	0	0	0	2	7	6.6	17.1	1.1	32	26	11	61	4.4		1.6	1.5	2.39	17	0	0	27.7	27.7	67.21
1330	F	63	23.6	1	0	0	1	2	5.5	6.7	1.4	164	231	46	167	4.4	4.4	56.3	15.5	10.15	35	0	0	23.9	23.9	65.23
1331	F	61	23.4	1	0	0	1	2	5.4	9	0.7	181	202	185	113	4.1		102.3	31.6	8.63		0	0	27.3	27.3	63.01
1332	M	57	24	1	0	0	1	7	6	5.9	1.5	94	104	68	100	3.7	3.8	152.6	6.8	8.91	27	0	0	25.1	25.1	59.32
1333	F	60	23	1	1	0	1	7	6.1	5.9	0.8	66	69	53	68	3.9	4.2	79.6	12.3	8.08	22	0	0	8.9	8.9	60.97
1334	F	60	28	0	0	0	2	7	3.4	19.4	0.6	39	45	31	68	4.2	4.2	2		1.8		0	0	27	27	62.4
1335	M	70	20.8	1	0	1	12	7	4.2	17.3	0.4	46	88	13	36	4.2	4.6	2.6	1.6	1.98		0	0	28.6	28.6	72.77
1336	F	79		0	1	0	1	7	5.9	19.2	0.8	25	17	12	47	4	3.8	1.8	1.2	2.49	19	0	0	3.2	3.2	79.5
1337	M	75	22	0	0	0	1	7	6	21.4	0.7	33	32	26	70	4.4	4.2	3.5	2.2	2.04	16	0	1	28.1	17.4	76.6	2.1	14	0.7	4.5	17	10	22.5	2.8	2	hyper
1338	M	83	24	0	0	1	2	7	6.7	19	0.5	16	11	12	57	4.5	4.7	1.3	1.1	2.11	11	0	0	23.9	23.9	85.14
1339	M	79		0	0	0	1	7	6.4	15.3	1.4	54	31	70	216	3.6	3.7	8.1	5.6	5.01	15	0	0	24.4	24.4	81.18
1340	F	68	21.1	0	0	0	1	7	6.2	14.5	0.6	54	38	33	81	4.1	3.8	7.2	6.9	4.11	28	0	0	24.8	24.8	70.22
1341	M	76	22.8	0	0	0	1	7	6.7	18	0.7	17	12	19	93	3.3	3.9	1.9	2.6	2.07	23	0	0	26.3	26.3	78.34
1342	F	71	21.5	0	0	0	2	7	4.7	17.8	0.7	194	136	52	601	3	3.6	12.5	6.2	6.64	21	1	0	26.8	26.8	73.12
1343	M	56		1	0	0	2	2	6.8	6.3	1.6	93	35	55	483	4.1	4	2	3.3	13.97	43	0	0	16.9	16.9	57.71
1344	F	62	19.7	0	0	0	1	2	5.5	20.4	0.7	135	189	88	961	3.7	4	9.2	6.2	2.98	28	0	0	20.9	20.9	63.98
1345	F	69	19.4	0	1	0	1	7	6.4	13.5	0.9	23	19	15	22	4.3	4.3	5.6	3.6	2.7	19	0	0	18.2	18.2	70.74
1346	F	68	22.1	1	0	0	1	7	5.9	4.5	1	72	71	106	2610	3.7	3.7	39.8	14.7	12.91	26	0	0	27	27	69.99
1347	M	61		0	0	1	2	7	4.5	19.7	0.4	17	14	41	66	3.6	3.9			1.41		0	0	3.1	3.1	61.41
1348	M	56	27.5	0	0	0	2	7	6.7	21.7	0.7	27	32	49	47	4.2	4.1	2.1	2	1.23	33	0	0	25.8	25.8	58.3
1349	M	64	20.1	0	0	0	2	2	6.8	22.8	0.4	71	90	66	271	3.5	3.8	12.9	7.9	2.1	27	0	0	21.5	21.5	66.02
1350	M	71	30.6	0	0	1	2	7	5.9	17.4	0.4	21	23	28	1160	3.7	3.2	0.8	0.5	1.79	17	0	0	7.8	7.8	71.8
1351	F	74	28	1	0	0	2	7	5.1	11.7	0.8	88	100	50	192	4.1	4	10	8	5.57	29	1	0	23.7	23.7	76.2
1352	M	48	28.1	0	0	0	1	7	7	24.2	1.3	30	52	27	11	4.5	4.2	3.3	3	0.83	25	0	0	22	22	49.98
1353	F	73		0	0	0	1	7	3.6	22.4	0.8	33	28	26	78	4.3	4.4	3	3	2.03	14	0	0	23.8	23.8	75.16
1354	M	51	25.6	0	0	0	1	7	6.1	14.8	0.6	71	86	203	33	4.1	3.9	5.1		2.64	20	0	0	22.8	22.8	53.05
1355	M	48	27.3	1	0	0	1	7	5.6	12	1.6	28	21	32	411	3.7	3.8	6	1.8	2.44	133	0	0	25.1	25.1	50.02
1356	F	72		0	1	0	1	7	6.8	13.2	1.5	32	23	30	186	4.2	4.9	6.8	4.7	3.64	30	0	0	9.4	9.4	73.02
1357	M	68		0	1	0	1	7	6.1	16.9	1.1	270	409	97	116	3.8		31.8		5.37	26	0	0	20.7	20.7	69.72
1358	F	80	22.9	0	0	0	2	2	5.9	18.6	1.3	22	11	12	47	4.3	4	1.6	1.5	2.85		0	0	23.9	23.9	81.73
1359	M	60	23.7	0	0	1	1	7	6.1	23.6	1.8	34	44	29	27	4.3	4.2	5.8	5.7	1.3	21	0	0	21	21	61.9
1360	M	85	26.4	0	0	0	1	7	5.9	18.5	0.7	26	33	75	37	3	3.2	2.2	2.2	2.08		0	0	2.8	2.8	85.38
1361	M	47	19.2	0	0	0	2	2	4.6	11.8	0.4	81	129	145	173	4.2	4.9	12.2	6.5	2.84		0	0	24.2	24.2	48.73
1362	F	60		0	0	0	2	7	6.9	22.7	0.7	28	30	17	47	4.1	4.2	8	6	1.35		0	0	25.3	25.3	62.26
1363	M	60	20.8	0	0	0	2	2	6.1	19	0.4	48	65	30	226	4.1	4.7	4.5	3.1	1.88	22	0	0	19.6	19.6	61.86
1364	M	66	21.7	0	0	1	2	7	6.3	20.5	0.4	17	6	15	34	3.4	3.4	2	2	2.23	32	0	0	20.4	20.4	67.85
1365	M	56	21.6	0	0	0	1	2	5.8	20.1	1.1	68	50	157	68	4.6	5.1	7.2	7.3	2.68		0	0	2.8	2.8	56.46
1366	F	71	20.1	0	0	0	1	7	6.5	16.6	1	51	34	33	342	3.7	3.7	29.8	6.7	3.74	33	0	0	21.7	21.7	72.96
1367	F	81	24.3	1	0	1	1	7	7.1	18.9	0.6	28	14	103	730	4.1	4.4	20	20	3.21	28	0	0	3.5	3.5	81.52
1368	F	67	23.8	1	0	0	1	7	6	17.9	0.8	45	74	180	116	3.4	4			1.96		0	0	22	22	69.03
1369	F	68	31.2	0	0	0	1	7	6.7	15.6	0.9	29	37	15	38	4.2	4	8.9	8.2	2.08		0	0	23.9	23.9	69.65
1370	F	54	16.4	1	0	1	2	7	6.6	16.5	3.1	31	13	41	36	3.6	3.6	2.3		2.81	41	0	0	21	21	55.9
1371	M	65	26.5	0	0	0	1	5	7	24	1.4	22	22	36	28	4.5	4.1	1.4	1	1.27	24	0	0	18	18	66.73
1372	M	82	21.5	0	0	1	1	7	6.9	15.4	0.6	75	71	92	128	4.1	4.7	4.2	2.4	4.74	25	0	0	18.9	18.9	83.73
1373	F	63		0	0	0	2	7	6.7	22.6	0.6	9	11	37	22	4.1	4.1	3.4	1.8	0.76	15	0	0	21.4	21.4	64.93
1374	F	50	23.5	0	0	0	2	7	5.1	15.3	0.7	39	53	14	19	4.4	3.9	1.7	1.5	1.75	31	0	0	21.9	21.9	51.98
1375	M	67		0	0	1	1	7	7	10.3	1.7	23	19	15	46	4.3	4.5	1	1	3.43	11	0	0	23.9	23.9	68.8
1376	M	60	23.1	0	0	0	1	2	5.9	19.4	0.9	50	53	75	68	4.5	4.7	3.7	2.8	2.12		0	0	18	18	61.73
1377	F	67	22	1	0	1	1	7	5.2	10.2	0.5	18	24	39	628	3.9	3.6	2.8	1.3	2.41	27	0	0	15.5	15.5	68.52
1378	M	79	21.5	1	0	1	1	7	6.5	13.3	0.9	69	57	32	129	3.9	4	3.3	2.3	5.43	29	0	0	18	18	80.73
1379	M	64	19	0	0	0	1	7	5.3	17.6	1.1	51	60	29	71	4.5	4	4.5	3.1	2.39		0	0	17.7	17.7	65.7
1380	M	67	19.1	1	0	0	1	7	6.4	12.8	1	44	43	31	360	4	4.2	23	6.2	3.51	24	0	0	23.7	23.7	68.96
1381	M	75	26.7	1	0	0	2	2	6.5	8.5	0.8	213	192	103	191	3.4	3.4	15.2	4.9	13.56	17	0	0	18.1	18.1	76.73
1382	F	70	23.1	0	0	0	1	7	7	20.7	0.6	21	15	18	21	4.2	4.1	2.5	1.8	1.83		0	0	18.9	18.9	71.73
1383	M	50		0	0	0	2	7	4.3	10.4	1.6	136	129	75	352	3.9	4	23.8	10	5.76	36	1	0	21.3	21.3	51.5
1384	M	65	17.7	1	0	1	1	7	6.2	7.1	0.8	57	61	23	356	4.2	4.4	20.4	2.2	6.68	8	0	0	15.8	15.8	66.53
1385	M	75		0	0	1	1	7	6.6	20	0.6	60	58	96	591	4	3.9	9.7	5.6	2.95	29	0	0	19.1	19.1	76.74
1386	F	85	23.5	0	0	0	2	7	6.5	22.3	0.6	46	32	21	89	4.3	4.3	3.4	2.4	3.1		0	0	24	24	86.65
1387	F	77	23.7	0	0	1	2	7	6.7	22.1	0.4	28	33	21	146	4.2	4	1.7	1.3	1.7	12	0	0	22.2	22.2	78.47
1388	F	61	28.3	0	0	0	1	2	5	25.1	0.4	33	25	21	43	3.7	4	4.6	4.2	1.6	11	0	0	14.5	14.5	62.44
1389	F	77	21.3	0	0	0	1	2	6.6	13.5	1.1	35	24	14	142	3.9	4	2.7	2.6	4.07	16	0	0	19.4	19.4	78.59
1390	M	46	20.8	0	0	0	1	7	6.9	24.3	0.6	31	32	24	17	4.3	4.3	4.5	5.4	1.04	47	0	0	15.7	15.7	47.46
1391	F	65	18	0	0	0	1	7	6.4	20.6	0.9	24	15	13	27	4.3	4.3	4.7	4.8	1.96		0	0	21.4	21.4	66.67
1392	F	61	19.3	0	0	0	1	7	4	31.9	0.4	28	24	17	53	3.9	4.5	1.6	3.9	1.09	18	0	0	20.3	20.3	62.59
1393	M	72	21.5	0	0	0	1	2	5.5	17.1	0.9	63	75	33	83	4.1	4.2	3.4	3.2	3.06	21	0	0	18.6	18.6	73.23
1394	M	59	29.4	0	1	0	2	7	7.1	19.8	1.3	19	22	48	86	4.9	4.9	3	3	1.21		0	0	21.9	21.9	60.66
1395	F	67	28.1	0	0	0	1	7	6.2	22.1	0.5	55	39	131	97	3.7	4	6	4.1	2.67	43	0	0	18.1	18.1	67.42
1396	F	75	28.1	0	0	0	1	7	6.9	27.1	0.8	54	29	53	174	3.6	4	25	7	2.78	22	0	0	20	20	76.64
1397	F	82	25.3	1	0	0	1	2	5.3	6.9	0.7	34	18	15	497	3.2	3.2	5.2	5.4	9.52	18	0	0	18	18	83.23
1398	F	75	23.1	1	0	0	1	7	4.5	11.4	1.2	105	57	79	130	3.9	4.2	8.4	7.1	9.15	15	0	0	15	15	76.48
1399	F	80	26.7	1	1	0	1	7	5.7	11.3	0.7	67	73	42	179	3.7	4	4.4	2.7	5.55	20	0	0	19	19	81.48
1400	F	66	22.3	0	0	0	1	7	6.5	16.5	0.7	18	30	22	26	4	4.4	3	2.6	1.31		0	0	18	18	67.15
1401	M	84	26.6	1	0	0	1	7	6.8	7.9	1	40	31	14	158	4.1	4.4	3	3	7.64	18	0	0	20.4	20.4	85.67
1402	M	65	21.8	0	0	0	2	7	3.9	21.8	1.3	31	33	33	13	4.2	4	2	1.7	1.61	21	0	0	6.3	6.3	65.68
1403	F	57	21.5	1	0	0	2	7	5.1	6.7	0.6	146	215	51	110	3.8	4.1	6.7	3.4	8.47	27	0	0	14.8	14.8	58.46
1404	M	63	21.3	0	0	0	2	7	6.9	24.1	0.7	22	30	34	19	4.6	4.3	1.2	1.6	1.05		0	0	18	18	64.15
1405	M	64		0	0	0	1	7	6.2	18.9	1.2	31	44	54	69	4.2	4.1	3.5	2	1.58	19	0	0	15.2	15.2	65.17
1406	F	69	17.7	0	0	0	2	7	6.7	14.5	0.8	33	29	15	58	4.2	3.9	2.8	2.5	2.92		0	0	18	18	70.13
1407	M	77	23.5	0	0	1	1	7	5	17.3	0.4	20	16	13	135	3.7	3.7	1.5	1.6	2.23	12	0	0	16.7	16.7	78.54
1408	F	65	21.5	0	0	0	2	7	6.3	14.3	0.7	122	134	53	96	4.2	4.4	7.6	5.1	4.79		0	0	18.2	18.2	65.41
1409	F	36	26.5	0	0	0	1	7	6.3	19.9	0.5	18	19	36	3	4.3	4.2	3.3	3.5	0.75		0	0	18	18	37.13
1410	M	58	24.8	0	0	1	2	7	7	17.5	0.5	28	22	45	64	3.8	4	3.3	2.5	1.98	25	0	0	15	15	59.4
1411	M	78	22.7	0	0	1	2	7	3.8	20.3	0.5	22	15	18	1010	3.1	2.9	2.5	2	2.18		0	0	18.9	18.9	79.25
1412	M	52	21.2	1	0	1	2	7	3.6	10.8	0.7	75	125	56	441	3.4	4.3	36.4	27.4	3.23	35	1	0	13.8	13.8	53.38
1413	M	81	25.2	0	0	0	2	4	5.6	13.4	0.6	57	34	135		3.3	3.5	6.9	6.5	5.91	23	0	0	40.3	40.3	84.59
1414	F	71	22.4	0	0	0	2	7	6.8	17.7	0.7	86	89	99		4	4.1	10.5	3.6	3.66	23	0	0	35.9	35.9	73.78
1415	M	74		0	0	0	2	4	6.2	22.8	1	34	28	12		4.2	3.9	3.7	2.7	2.09	14	0	0	55.7	55.7	78.87
1416	F	59		0	0	0	2	4	5.8	18.8	0.9	38	42	23		3.9	3.7	5.3	4.2	1.84		0	0	26.7	26.7	61.45
1417	M	68		0	0	0	2	4	4.7	22.1	0.7	32	33	68		4.2	4	4.7	3.2	1.71	18	0	0	32.6	32.6	70.95
1418	F	68		1	0	0	2	4	6.8	8.3	0.7	55	54	33				9.6	6.8	6.13	12	0	0	60.4	60.4	73.27
1419	F	63		1	0	0	2	4	2	10.6	1.1	35	19	20		3.6	3.8	8.1	8.1	4.77	18	0	0	60.7	60.7	68.29
1420	F	71		1	0	1	2	4	6.5	13.3	0.6	23	17	33		4.6	4.5	2	2.3	2.98		0	0	39.4	39.4	74.51
1421	F	75		0	0	0	2	4	6.7	15	1.2	27	23	20		4.3	4.3	3.7	3.7	2.81	19	0	0	50.1	50.1	79.41
1422	F	51		0	0	0	2	4	6.4	17	0.5	55	52	46		4	4.2	5.4	2.6	2.29		0	0	18.1	18.1	53.74
1423	F	68		0	0	0	2	4	4.6	27.1	0.5	17	14	18		4.1	3.9	3	3.1	1.14		0	0	18.2	18.2	69.75
1424	F	62		1	0	1	2	4	4.1	5.9	1.5	53	71	35		3.7	4	8.9	7.1	6.61	16	0	0	49.5	49.5	66.35
1425	F	70	26.8	1	0	0	2	4	6.5	8.7	1	57	45	13		3.6	3.6	6.4	4.7	6.84	17	0	0	51.3	51.3	74.1
1426	F	61	24.3	1	0	0	2	4	6.1	10.6	1.1	54	70	33		3.6	3.8	37.9		3.71		0	0	62.4	62.4	65.94
1427	M	64	24	0	0	0	2	4	6.9	18.9	1	42	56	16		4.2	4.2	3.1	2.2	1.9		0	0	55.5	55.5	68.87
1428	M	67	23.6	0	0	0	2	4	6.4	17.4	1.2	25	26	23		4.1	4.1	5.2	4.4	1.89		0	0	60.4	60.4	72.26
1429	M	65	17.9	0	0	1	2	4	6	14.9	0.6	38	32	24		4.2	4.4	7.8	4.2	2.93		0	0	62.3	62.3	70.42
1430	M	56	24.8	0	0	0	2	4	6	17.7	0.7	84	62	222		3.6	3.9	6.4	6.8	3.38		0	0	20.9	20.9	57.98
1431	F	61	30	1	0	0	2	4	6.7	10	2.7	63	51	16				2	1.9	5.38		0	0	65.9	65.9	66
1432	M	67	29.3	0	0	1	2	4	6.9	13.6	0.7	29	44	31		4.1				2.15		0	0	28.8	28.8	69.61
1433	M	77	22.5	0	0	0	2	4	5.4	11.3	1.3	56	62	19		4.3	4.3	3.7	2.9	4.85		0	0	54.9	54.9	81.81
1434	F	59	26.6	0	0	0	2	4	6.2	15.4	1	83	98	43		3.9	4	3.3		3.21		0	0	57.5	57.5	64.02
1435	F	80	21.5	0	0	0	2	4	6	13.2	0.9	37	30	16				4.8	3.6	4.09		0	0	54.7	54.7	84.75
1436	F	71	21.7	0	0	0	2	4	6.2	17.3	1	22	22	12			4.3	2.5		1.92		0	0	68.1	68.1	75.56
1437	M	49	24.1	0	0	0	2	4	6.3	18.5	0.9	45	93	97		4.1	4.2	1.9		1.24		0	0	60.5	60.5	53.65
1438	F	59	22.1	0	0	0	2	4	6.7	21.3	1	23	18	19		4.3	4.3	2.5	2.7	1.5		0	0	61.4	61.4	63.85
1439	F	73	23	0	0	1	2	4	6	17	0.5	24	20	15		4.3	4.1	2.5	2.8	2.3		0	0	57.6	57.6	78.03
1440	F	56		0	0	0	2	4	6.8	14.3	1.5	52	61	18		4.7	4.4	2	2	2.61		0	0	62	62	61.4
1441	F	58	25.5	1	0	0	2	4	6.5	6.5	1.3	21	18	18		4.4	4.5	4.8	5.3	4.42		0	0	65.6	65.6	62.86
1442	F	61		1	0	0	2	4	6.2	7.8	1.8	113	43	45		3.5	3.9	35.2		13.48	30	0	0	17.7	17.7	62.71
1443	F	74	25.1	0	0	0	2	4	6.1	22		26	27	26			4.1		6.5	1.68		0	0	18.6	18.6	75.8
1444	F	69	22.9	0	0	0	2	4	6.4	21	0.8	31	38	18		4	4.3	1.9	1.7	1.65	20	0	0	64.5	64.5	74.58
1445	F	81	25.7	0	0	1	2	4	5.6	10.5	1.1	31	47	18			4.1	5.2	5.8	3.49	11	0	0	61.9	61.9	86.39
1446	M	66	29.1	0	0	0	2	4	4.7	13.7	0.7	37	48	31		4.2	4	4.4	3	2.57	24	0	0	63.4	63.4	71.51
1447	F	76	28.8	1	0	1	2	4	5.9	4.7	1.8	62	42	47		3		199.6		15.47		0	0	50.2	50.2	80.4
1448	F	60		0	0	0	2	4	5	21.9	1.3	47	68	21		4.4	4.1	2.4	3	1.56		0	0	20.9	20.9	61.98
1449	M	68	19.5	0	0	0	2	4	6.7	17.1	1.2	25	34	42						1.7		0	0	57	57	72.98
1450	F	61	20.9	0	0	0	2	4	6.5	16.3	1	40	50	19		4.2	4.3	2.3	2.5	2.12		0	0	58.3	58.3	66.09
1451	F	58		0	0	0	2	4	6.7	16.9	0.9	15	20	14		4.4	4.4	2.5	2.6	1.15		0	0	43.3	43.3	61.84
1452	M	50		0	0	0	2	4	6.8	14.2	1	32	47	70				4.2	4.8	1.64	23	0	0	40.6	40.6	53.61
1453	M	77	19.5	0	0	0	2	4	5.4	14.4	0.5	35	34	24		3.8	4	4.5	2.4	3.21		0	0	65.5	65.5	82.57
1454	F	72		1	0	1	2	4	6.5	9.3	1	21	18	15		4.2	4.1	2.7	2.8	3.83		0	0	63.9	63.9	77.55
1455	F	66		0	0	0	2	4	4.7	13	0.8	37	36	32		4.8	4.4	2.2	2.1	3.13		0	0	58.9	58.9	71.14
1456	M	35		0	0	0	2	4	5	17.3	0.8	34	44	20		4.6	4.1	1.8	1.5	1.04		0	0	61.1	61.1	40.32
1457	F	62		1	0	0	2	4	5.7	6.8	0.9	69	71	36				38.1	9.4	7.47		0	0	60.8	60.8	67.29
1458	F	60	22.8	0	0	0	2	4	4.6	11.7	0.9	37	42	35				8.2		2.93	17	0	0	58.9	58.9	65.06
1459	M	71	24.4	1	0	0	2	4	6.3	3.6	1.6	72	75	68		3.5	3.5	22	10.6	16.4	20	0	0	45.4	45.4	75.02
1460	F	76		0	0	0	2	4	5.5	16.7	0.9	42	43	17		3.9		5.3	4.9	2.91		0	0	36.7	36.7	79.28
1461	M	37	30.8	0	0	0	2	4	7.3	19.9	0.7	23	36	28		4		2.6	3.3	0.71		0	0	22.5	22.5	39.13
1462	F	76	22.1	0	0	0	2	4	5.9	17.5	0.7	130	269	17		3.5	3.5	6.2	5.2	3.44		0	0	62.8	62.8	81.47
1463	M	71	22.9	0	0	0	2	4	6.3	10.6	0.8	26	27	22		4.4	4.1	3.4	3.7	3.35		0	0	61.1	61.1	76.28
1464	F	69		0	0	0	2	4	6.3	12	1.3	35	29	14		3.9	4	2.6	2.9	3.74		0	0	59.5	59.5	74.19
1465	M	58	25.9	0	0	0	2	4	6.3	12.1	1.7	23	25	13		4.8	4.2	2		2.2		0	0	58.4	58.4	63.09
1466	M	74	21.1	0	0	0	2	4	6.1	22.1	1.3	123	210	69				7.8	3.7	2.84		0	0	6.6	6.6	74.41
1467	F	58	20.6	0	0	0	2	4	5	10.9	1	69	79	219		4.1	4.3	7.2	4.6	4.13		0	0	63.2	63.2	63.5
1468	M	54	21.9	0	0	1	2	4	6.7	15.4	0.8	50	71	21		4.3	4.3	2.3	2.3	2.08		0	0	65.1	65.1	58.2
1469	M	61		0	0	0	2	4	6.7	18.1	0.9	22	36	40		4.3	4.2	5.1		1.24		0	0	52.1	52.1	65.57
1470	F	81		0	0	0	2	4	5.6	15.6	0.7	47	50	15		3.6	3.3	11.5	4	3.45		0	0	58.3	58.3	86.09
1471	M	75	25.3	0	0	1	2	4	6.3	14.6	0.6	42	44	20				0.8		3.25		0	0	62.1	62.1	80.4
1472	M	68	19.5	0	0	0	2	4	6.5	16.2	1.1	31	43	47						1.98		0	0	57	57	72.98
1473	F	60	25.7	1	0	0	2	4	6.2	6.8	0.7	44	47	47				3.4	2.9	5.66		0	0	61.9	61.9	64.7
1474	F	64	22	1	0	0	2	4	6	9.1	0.9	187	232	75		4.4	4.4	6.6	4.1	8.63		0	0	61.6	61.6	68.37
1475	F	30	21	0	0	0	2	4	6.5	19.3	0.9	104	254	70		4.4	4.8		2	1.01		0	0	7.1	7.1	30.82
1476	F	77	21.5	0	0	0	2	4	6	13.7	1.5	23	26	14				2	1.9	2.54		0	0	60.9	60.9	81.51
1477	F	79		1	0	1	2	4	5.6	10	0.8	102	84	48		3.4		43.8		8.79		0	0	16.6	16.6	80.63
1478	M	58	22.6	0	0	1	2	4	4.6	12.5	1	40	50	180		4		19.9	4.9	2.62	24	0	0	54.4	54.4	62.76
1479	M	56	24.1	0	0	1	2	4	5.9	19.8	1.2	71	165	160			4.4	5.4	2.7	1.56		0	0	33.9	33.9	59.05
1480	M	71	21.3	1	0	0	2	4	4.3	4.7	1	85	40	60		3.1	3.2	5.7	5.5	20.3		0	0	46	46	75.07
1481	F	70	22.6	1	0	1	2	4	4.6	4.4	1.1	136	123	38		3.9	3.9	11.2	5.4	19.51		0	1	54.7	39.5	73.52	7.75		1.3	4.4	24	19	6.9	1.7	1	hyper
1482	M	56	21.2	0	0	1	2	4	5.6	16	1.2	106	163	328		4.2	4.2		4.1	2.91		0	0	44.8	44.8	59.91
1483	M	58	18.3	0	0	0	2	4	4.7	15.6	0.5	64	57	26		3.7	4.3	11.6	5.7	3.15		0	0	55.2	55.2	62.32
1484	M	37	21.6	0	0	0	2	4	6.2	26.2	1.5	120	87	162						1.82		0	0	35.7	35.7	40.21
1485	M	73	16.1	0	0	0	2	4	4.2	20	0.3	23	11	16	99	3.9	4.3	1.3	1.4	2.53	29	0	0	15.3	15.3	74.5
1486	M	70	21.9	0	0	0	2	4	7.1	21	1.7	21	17	27	32	4.6	4.3	2	2	1.7	18	0	0	37.5	37.5	72.75
1487	F	75	18.7	1	0	0	2	7	6.4	12.1	0.8	31	9	14	54	4.1		2.8	2.3	6.4	27	0	0	23.6	23.6	77.2
1488	M	86	18	1	0	0	2	7	7	16.9	1.2	35	16	12		3.8	3.9	1.8		4.45	17	0	0	29.8	29.8	88.71
1489	M	66	29.4	1	0	0	2	7	4.6	33.7	0.6	84	87	91	109	4.2		8	6.4	1.76	24	0	0	27.1	27.1	68.48
1490	F	59	19.6	1	0	0	2	7	5.8	13.5	0.3	35	34	29		2.9	2.9	14.8	6.7	2.62		0	0	13.7	2.8	59.46
1491	F	67	21.2	0	0	0	2	7	6.8	20.7	0.7	114	183	43	66	4	4.3	3.2	15	2.73	14	0	0	10.7	10.7	68.04
1492	F	45	25.6	0	0	0	2	7	6.9	24.2	1.2	30	33	25	19	4.7	4.4	2.7	1.5	0.97	24	0	0	10.4	10.4	46.02
1493	F	74	23.8	1	0	0	2	7	5.7	13.7	0.4	38	26	33	267	3.3	3.5	4.1	2.1	4.03	14	0	0	9	9	75
1494	F	80		1	0	0	2	7	4.4	15.4	0.7	27	28	41		4.2	3.4			2.65		0	0	29.2	29.2	80.36
